# Supplementary material for: Genome-wide DNA methylation changes in skeletal muscle between young and middle-aged pigs
Source: BMC Genomics. 2014 Aug 5;15(1):653. doi: 10.1186/1471-2164-15-653 (PMC4147169; doi:10.1186/1471-2164-15-653)
Supplement: Supplementary file 9 — Additional file 9: List of DMRs. (XLS 2 MB) [file 12864_2014_6371_MOESM9_ESM.xls]

## Sheet: Sheet1
Additional file 9. List of DMRs
DMR ID	Characteristic of DMRs					Annotation of DMRs		Human homologues genes		Average read depth		Methylation change
	chrID	Start	End	Length	#ofCG	Location	Pig gene symbol / ID	Ensembl stable ID	Gene symbol	Young mean	MA mean	Hypermethylation ↑Hypomethylation ↓	P value	FDR
32	chr1	8777013	8777156	144	6	Promoter	WTAP	ENSG00000146457	WTAP	23.1206	10.4667	↓	0.00017516	0.00312169
97	chr1	15002841	15002981	141	6	Promoter	ENSSSCG00000004082	ENSG00000131018	SYNE1	23.8608	10.0359	↓	0.0068838	0.00734404
119	chr1	16996212	16996802	591	47	Promoter	ENSSSCG00000004097	ENSG00000164520	RAET1E	11.7066	3.19714	↓	0.0053585	0.00633838
184	chr1	55408230	55408368	139	10	Promoter	C6orf221	ENSG00000203908	C6orf221	2.725	11.4255	↑	0.00041978	0.00331259
261	chr1	79661006	79661165	160	6	Promoter	C6orf186	ENSG00000053328	C6orf186	35.0402	45.83	↑	0.0068809	0.00734404
299	chr1	85722042	85722088	47	5	Promoter	NT5DC1	ENSG00000178425	NT5DC1	4.52738	12.66	↑	0.0040046	0.00557474
382	chr1	103752324	103752538	215	19	Promoter	ELAC1	ENSG00000141642	ELAC1	1.4901	18.7553	↑	0.0021993	0.00458022
390	chr1	109344357	109344574	218	13	Promoter	WDR7	ENSG00000091157	WDR7	26.343	45.584	↑	0.002222	0.00459744
424	chr1	121173440	121173515	76	5	Promoter	CCPG1	ENSG00000214882	CCPG1	39.4177	21.5463	↓	0.0077016	0.00796849
430	chr1	124287696	124287771	76	6	Promoter	MYO5C	ENSG00000128833	MYO5C	14.9332	28.5048	↑	0.0077016	0.00796849
438	chr1	125240332	125240515	184	6	Promoter	DMXL2	ENSG00000104093	DMXL2	21.685	37.4642	↑	0.00160363	0.0041966
626	chr1	232990295	232990398	104	7	Promoter	C9orf61	NA	NA	44.7209	14.7562	↓	0.00160363	0.0041966
656	chr1	239408122	239408235	114	5	Promoter	ENSSSCG00000005274	NA	NA	44.6861	21.5944	↓	0.0021017	0.00452542
703	chr1	253224872	253224917	46	5	Promoter	NR4A3	ENSG00000119508	NR4A3	17.2591	42.9559	↑	0.0021017	0.00452542
708	chr1	254768038	254768097	60	5	Promoter	BAAT	ENSG00000136881	BAAT	29.1167	18.567	↓	0.00064157	0.00351376
763	chr1	267971109	267971341	233	12	Promoter	ENSSSCG00000005488	ENSG00000228278	ORM2	23.9444	45.7158	↑	0.0031445	0.0051226
774	chr1	271211401	271211499	99	6	Promoter	ASTN2	ENSG00000148219	ASTN2	3.08762	13.4194	↑	0.00069528	0.00355468
828	chr1	283012756	283012840	85	5	Promoter	DPM2	ENSG00000136908	DPM2	13.9262	22.6606	↑	0.00069528	0.00355468
878	chr1	292273231	292273362	132	5	Promoter	ENSSSCG00000005785	NA	NA	5.71685	18.7067	↑	0.00028267	0.00317805
882	chr1	293303317	293303403	87	10	Promoter	ENSSSCG00000005812	ENSG00000174937	OR5M3	1.51479	13.2361	↑	0.005223	0.00625453
1111	chr10	42310415	42310562	148	8	Promoter	ENSSSCG00000011037	ENSG00000184040	FAM23B	9.30199	15.2262	↑	0.00132276	0.00407843
1286	chr11	5758689	5759421	733	42	Promoter	KIAA0774	NA	NA	4.86985	14.2898	↑	0.0037203	0.00542189
1329	chr11	16569678	16569821	144	6	Promoter	ENSSSCG00000009385	ENSG00000253309	AL137780.1	40.637	14.9994	↓	0.00090489	0.00372384
1458	chr11	69070251	69070291	41	6	Promoter	UBAC2	ENSG00000134882	UBAC2	32.7815	15.7493	↓	0.0038022	0.00547011
1498	chr11	77729169	77729239	71	5	Promoter	CARS2	ENSG00000134905	CARS2	42.6631	51.4759	↑	0.003064	0.00507527
1499	chr11	77843131	77843212	82	6	Promoter	ARHGEF7	ENSG00000102606	ARHGEF7	10.4039	3.24859	↓	3.5213e-05	0.0025727
1568	chr12	3887787	3887975	189	10	Promoter	ACOX1	ENSG00000161533	ACOX1	22.0402	46.5659	↑	0.00149947	0.00414878
1626	chr12	12375740	12375936	197	7	Promoter	TEX2	ENSG00000136478	TEX2	58.6285	44.4299	↓	6.411e-05	0.00270796
1631	chr12	12591316	12591457	142	7	Promoter	SCN4A	ENSG00000007314	SCN4A	78.9608	48.4619	↓	0.0028401	0.00492525
1634	chr12	12869720	12869799	80	5	Promoter	MAP3K3	ENSG00000198909	MAP3K3	32.3308	20.6804	↓	0.0026622	0.00481986
1649	chr12	16786255	16786419	165	14	Promoter	GPATCH8	ENSG00000186566	GPATCH8	92.303	60.0755	↓	0.00141881	0.00410141
1650	chr12	16808005	16808135	131	7	Promoter	GRN	ENSG00000030582	GRN	9.80186	16.2141	↑	0.0057642	0.00658892
1651	chr12	16958945	16959101	157	9	Promoter	TMUB2	ENSG00000168591	TMUB2	47.102	37.3227	↓	0.000155435	0.00303849
1670	chr12	20065715	20065810	96	9	Promoter	THRA	ENSG00000126351	THRA	28.4757	12.2607	↓	0.0039965	0.00557474
1683	chr12	21645566	21645632	67	5	Promoter	PNPO	ENSG00000108439	PNPO	20.2698	11.8425	↓	0.00048033	0.00337414
1770	chr12	37096531	37096642	112	9	Promoter	ACACA	ENSG00000132142	ACACA	31.6532	45.9085	↑	0.00109752	0.00394341
1820	chr12	42450513	42450554	42	7	Promoter	ALDOC	ENSG00000109107	ALDOC	64.2068	32.1049	↓	0.0021966	0.00458022
1878	chr12	47514344	47514487	144	5	Promoter	UBE2G1	ENSG00000132388	UBE2G1	20.3313	10.5492	↓	0.00102045	0.00387236
1891	chr12	49142442	49142507	66	5	Promoter	SPAG7	ENSG00000091640	SPAG7	19.1991	8.64263	↓	0.00020009	0.00312169
1892	chr12	49293528	49293629	102	7	Promoter	PSMB6	ENSG00000142507	PSMB6	21.8655	10.3708	↓	0.0054215	0.00637202
1897	chr12	49739568	49739741	174	6	Promoter	CLDN7	ENSG00000181885	CLDN7	26.0845	35.7235	↑	0.00121883	0.00401181
1898	chr12	49774369	49774676	308	13	Promoter	YBX2	ENSG00000006047	YBX2	25.4424	11.808	↓	0.00173517	0.00427775
2018	chr12	56242113	56242213	101	6	Promoter	CENPV	ENSG00000166582	CENPV	60.9782	77.5375	↑	0.0056567	0.00652658
2024	chr12	56460386	56460522	137	5	Promoter	ENSSSCG00000018040	NA	NA	35.8473	12.9007	↓	0.00056445	0.0034375
2037	chr12	56921537	56921631	95	6	Promoter	COPS3	ENSG00000141030	COPS3	35.8614	24.9207	↓	0.0022811	0.00461998
2130	chr13	21978494	21978656	163	14	Promoter	SEC22C	ENSG00000093183	SEC22C	39.9535	24.3018	↓	0.00126421	0.00404848
2130	chr13	21978494	21978656	163	14	Promoter	SS18L2	ENSG00000008324	SS18L2	39.9535	24.3018	↓	0.00156461	0.00417681
2227	chr13	65364845	65364978	134	9	Promoter	COPB2	ENSG00000184432	COPB2	38.8875	12.7256	↓	0.0020408	0.00449556
2267	chr13	93989094	93989179	86	5	Promoter	DNAJB11	ENSG00000090520	DNAJB11	41.6832	18.7963	↓	0.00151744	0.0041589
2280	chr13	99180691	99180789	99	5	Promoter	TMEM44	ENSG00000145014	TMEM44	16.4741	27.4146	↑	0.0023752	0.00467408
2400	chr13	144540310	144540340	31	5	Promoter	ENSSSCG00000012079	NA	NA	27.3278	34.2617	↑	0.00165511	0.00421332
2508	chr14	26434807	26434971	165	8	Promoter	TMEM132C	ENSG00000181234	TMEM132C	28.9915	39.7132	↑	2.0909e-05	0.00217146
2555	chr14	31975780	31975952	173	12	Promoter	PPTC7	ENSG00000196850	PPTC7	43.3272	27.3307	↓	0.0054449	0.00638638
2587	chr14	41156200	41156358	159	7	Promoter	GIT2	ENSG00000139436	GIT2	26.9509	40.8572	↑	0.00058359	0.00345438
2630	chr14	50244280	50244385	106	5	Promoter	ENSSSCG00000010051	ENSG00000186716	BCR	9.82633	21.1323	↑	0.0077599	0.00801078
2637	chr14	51524605	51524694	90	6	Promoter	SERPIND1	ENSG00000099937	SERPIND1	19.1224	30.3374	↑	0.00026064	0.00312169
2668	chr14	61526585	61526637	53	6	Promoter	C1orf124	ENSG00000010072	C1orf124	45.9856	28.2131	↓	0.0058968	0.00667418
2715	chr14	79709945	79710124	180	15	Promoter	MYOZ1	ENSG00000177791	MYOZ1	74.5875	33.7412	↓	0.0041441	0.00565158
2828	chr14	119891330	119891529	200	7	Promoter	SH3PXD2A	ENSG00000107957	SH3PXD2A	40.2747	51.9746	↑	0.00189837	0.00437799
2842	chr14	129938123	129938334	212	5	Promoter	C10orf81	ENSG00000148735	C10orf81	11.8572	24.3053	↑	7.8806e-05	0.00284828
2847	chr14	130543457	130543561	105	6	Promoter	AFAP1L2	ENSG00000169129	AFAP1L2	46.8992	69.2048	↑	0.00029991	0.00317805
2893	chr14	141251570	141251751	182	11	Promoter	ENSSSCG00000010739	ENSG00000212884	AC011841.1	62.1028	40.9441	↓	0.0042787	0.00573453
2894	chr14	141252965	141253035	71	5	Promoter	ENSSSCG00000010739	ENSG00000212884	AC011841.1	46.6735	28.0022	↓	0.00122422	0.00401181
3000	chr15	16227611	16228112	502	17	Promoter	SEPHS1	ENSG00000086475	SEPHS1	4.71053	29.7845	↑	0.00060196	0.00345438
3020	chr15	29036237	29036440	204	8	Promoter	PTPN18	ENSG00000072135	PTPN18	8.93498	20.1213	↑	0.0028362	0.00492525
3065	chr15	43850680	43850794	115	7	Promoter	LRP2BP	ENSG00000109771	LRP2BP	39.8797	26.0691	↓	0.0022972	0.00463223
3130	chr15	95226040	95226109	70	6	Promoter	BOLL	ENSG00000152430	BOLL	28.9466	20.5039	↓	0.0058193	0.00662382
3146	chr15	105607532	105607646	115	7	Promoter	ENSSSCG00000016152	NA	NA	11.1733	4.61799	↓	0.000144432	0.00303849
3271	chr16	18858625	18858829	205	6	Promoter	LMBRD2	ENSG00000164187	LMBRD2	12.4114	2.90316	↓	0.0036183	0.00536761
3343	chr16	60585304	60585440	137	15	Promoter	SLU7	ENSG00000164609	SLU7	12.9188	2.6213	↓	0.00040125	0.00331259
3352	chr16	68804541	68804615	75	6	Promoter	FAT2	ENSG00000086570	FAT2	17.5217	29.9681	↑	0.007235	0.00760943
3506	chr17	36780642	36780742	101	5	Promoter	NRSN2	ENSG00000125841	NRSN2	5.63701	13.911	↑	0.00171863	0.00426682
3508	chr17	37346503	37346733	231	13	Promoter	BCL2L1	ENSG00000171552	BCL2L1	38.6761	12.6437	↓	0.00119751	0.00399686
3535	chr17	42972555	42972608	54	6	Promoter	BLCAP	ENSG00000166619	BLCAP	13.6641	5.36512	↓	0.0027044	0.00483687
3535	chr17	42972555	42972608	54	6	Promoter	NNAT	ENSG00000053438	NNAT	13.6641	5.36512	↓	0.00027932	0.00317805
3552	chr17	48262822	48262953	132	7	Promoter	C20orf100	NA	NA	70.3143	53.958	↓	0.00135984	0.00408274
3562	chr17	49981541	49981660	120	11	Promoter	WFDC13	ENSG00000168634	WFDC13	7.20987	15.6525	↑	0.00046107	0.00335734
3577	chr17	53340367	53340493	127	9	Promoter	KCNB1	ENSG00000158445	KCNB1	79.0115	55.7208	↓	0.00056483	0.0034375
3687	chr18	1881040	1881127	88	5	Promoter	RBM33	ENSG00000184863	RBM33	68.9744	35.1206	↓	0.003444	0.00528545
3811	chr18	4249685	4249793	109	5	Promoter	BAGE2	NA	NA	26.5249	9.61651	↓	0.0062231	0.00687811
3868	chr18	5260458	5260621	164	5	Promoter	TMEM176A	ENSG00000002933	TMEM176A	17.4648	7.40488	↓	0.000199073	0.00312169
3868	chr18	5260458	5260621	164	5	Promoter	TMEM176B	ENSG00000106565	TMEM176B	17.4648	7.40488	↓	0.00187603	0.00437212
3869	chr18	5260632	5260764	133	12	Promoter	TMEM176A	ENSG00000002933	TMEM176A	22.896	9.43276	↓	0.003418	0.00527648
3869	chr18	5260632	5260764	133	12	Promoter	TMEM176B	ENSG00000106565	TMEM176B	22.896	9.43276	↓	0.0056785	0.00653627
3876	chr18	5409114	5409164	51	5	Promoter	GIMAP2	ENSG00000106560	GIMAP2	66.0551	55.8421	↓	0.0027796	0.00487663
3887	chr18	7788546	7788739	194	5	Promoter	RAB19	ENSG00000146955	RAB19	32.6099	48.9185	↑	0.00104161	0.00389155
3924	chr18	12371428	12371740	313	11	Promoter	TMEM140	ENSG00000146859	TMEM140	55.0659	23.4099	↓	0.0020019	0.00447258
3941	chr18	14915669	14915758	90	6	Promoter	PLXNA4	ENSG00000221866	PLXNA4	14.0381	28.1374	↑	0.0054754	0.00640819
3977	chr18	18125364	18125462	99	5	Promoter	FAM71F1	ENSG00000135248	FAM71F1	11.0758	18.72	↑	0.0019649	0.00444392
4060	chr18	46552036	46552372	337	11	Promoter	MPP6	ENSG00000105926	MPP6	55.4691	38.6957	↓	0.0039429	0.00555255
4131	chr2	4698631	4698748	118	7	Promoter	CST6	ENSG00000175315	CST6	31.0551	16.3392	↓	0.00148251	0.00412534
4158	chr2	8446948	8447240	293	9	Promoter	CYBASC3	ENSG00000162144	CYBASC3	44.2031	59.7946	↑	0.0031037	0.00510008
4167	chr2	9416043	9416153	111	6	Promoter	CD6	ENSG00000013725	CD6	15.5167	26.7271	↑	0.0029641	0.00501382
4219	chr2	38010558	38010729	172	10	Promoter	ENSSSCG00000013365	ENSG00000166796	LDHC	48.3139	30.9513	↓	0.00114472	0.00396926
4229	chr2	39375487	39375551	65	5	Promoter	RPS13	ENSG00000110700	RPS13	55.3608	41.6539	↓	0.0026621	0.00481986
4242	chr2	46179246	46179349	104	11	Promoter	C19orf22	ENSG00000198858	C19orf22	13.9614	6.44972	↓	0.00106146	0.00389822
4321	chr2	66779256	66779419	164	12	Promoter	ENSSSCG00000013994	NA	NA	43.0396	20.2524	↓	0.0061994	0.0068739
4330	chr2	68113567	68113742	176	7	Promoter	SQSTM1	ENSG00000161011	SQSTM1	35.7131	14.978	↓	0.00159866	0.0041966
4345	chr2	70509674	70509786	113	5	Promoter	ARL10	ENSG00000175414	ARL10	30.908	41.7971	↑	0.00062496	0.00349855
4361	chr2	75101430	75101541	112	6	Promoter	PDE8B	ENSG00000113231	PDE8B	8.70428	18.6521	↑	0.0020215	0.0044829
4431	chr2	113068574	113068702	129	11	Promoter	ENSSSCG00000014230	NA	NA	29.3409	14.3919	↓	0.0021831	0.00456848
4445	chr2	117401974	117402088	115	7	Promoter	ALDH7A1	ENSG00000164904	ALDH7A1	37.6247	10.7887	↓	0.0028565	0.00494267
4455	chr2	119618620	119618683	64	7	Promoter	ISOC1	ENSG00000066583	ISOC1	39.9693	25.0202	↓	0.0035234	0.00533151
4489	chr2	124923170	124923307	138	6	Promoter	ENSSSCG00000014308	ENSG00000224186	CTC-203F4.1	22.6099	39.92	↑	4.9867e-07	0.000643356
4504	chr2	127172394	127172489	96	8	Promoter	CDC23	ENSG00000094880	CDC23	9.31021	19.0789	↑	0.0040017	0.00557474
4648	chr3	6798907	6799222	316	9	Promoter	AGFG2	ENSG00000106351	AGFG2	30.615	21.2646	↓	0.0040805	0.00562587
4649	chr3	7506264	7506406	143	10	Promoter	MYL10	ENSG00000106436	MYL10	19.6939	36.4461	↑	0.00047868	0.00337414
4671	chr3	9876414	9876473	60	5	Promoter	ENSSSCG00000007722	ENSG00000158517	NCF1	6.47325	12.1857	↑	0.00079533	0.00364218
4732	chr3	20909932	20910035	104	5	Promoter	USP31	ENSG00000103404	USP31	12.326	4.00564	↓	0.00029851	0.00317805
4805	chr3	26835065	26835282	218	8	Promoter	ENSSSCG00000007882	ENSG00000160799	CCDC12	30.8542	54.339	↑	0.0064037	0.00701269
4812	chr3	27596655	27596713	59	5	Promoter	ENSSSCG00000007886	ENSG00000225754	AC092898.1	20.9658	34.1427	↑	0.00085674	0.00368103
4817	chr3	28067032	28067076	45	6	Promoter	ENSSSCG00000007894	NA	NA	17.0917	6.66406	↓	0.0020757	0.00451039
4837	chr3	29989760	29990014	255	6	Promoter	ENSSSCG00000007912	NA	NA	37.3618	20.8283	↓	0.0052551	0.0062739
4874	chr3	35700978	35701175	198	18	Promoter	NARFL	ENSG00000103245	NARFL	38.7443	17.0797	↓	3.6744e-05	0.0025727
4907	chr3	44097215	44097931	717	18	Promoter	UXS1	ENSG00000115652	UXS1	34.7281	23.6313	↓	0.00033713	0.00321656
4923	chr3	47911189	47911342	154	5	Promoter	IL1R1	ENSG00000115594	IL1R1	39.2736	14.0249	↓	0.00196375	0.00444392
4936	chr3	49914301	49914476	176	5	Promoter	ENSSSCG00000008177	ENSG00000144218	AFF3	5.23821	15.3215	↑	0.0036012	0.00535959
4947	chr3	52335299	52335382	84	6	Promoter	ENSSSCG00000008204	NA	NA	19.0079	34.0365	↑	0.0021234	0.00452809
5055	chr3	69346279	69346338	60	7	Promoter	ENSSSCG00000008355	ENSG00000143995	MEIS1	7.82546	30.5516	↑	0.0030773	0.00508475
5076	chr3	77305785	77305820	36	6	Promoter	ENSSSCG00000008393	NA	NA	37.7888	13.1595	↓	0.0045556	0.00588172
5095	chr3	85650552	85650712	161	9	Promoter	FOXN2	ENSG00000170802	FOXN2	28.7917	11.6907	↓	0.00060489	0.00345438
5134	chr3	89562535	89562649	115	5	Promoter	ENSSSCG00000008449	ENSG00000138079	SLC3A1	10.6983	25.3438	↑	0.0032391	0.00517723
5135	chr3	89563532	89563681	150	11	Promoter	ENSSSCG00000008449	ENSG00000138079	SLC3A1	20.8384	11.3706	↓	0.00057788	0.00345438
5168	chr3	97112201	97112369	169	9	Promoter	CRIM1	ENSG00000150938	CRIM1	15.1879	7.37552	↓	0.00057788	0.00345438
5329	chr4	957610	957841	232	7	Promoter	ENSSSCG00000005928	ENSG00000101353	C20orf132	27.8238	18.4529	↓	0.0076223	0.00791329
5355	chr4	2882497	2882624	128	5	Promoter	COL22A1	ENSG00000169436	COL22A1	31.246	47.6303	↑	0.00021963	0.00312169
5432	chr4	6922252	6922496	245	6	Promoter	WISP1	ENSG00000104415	WISP1	12.4374	25.1582	↑	0.00021963	0.00312169
5438	chr4	7331160	7331253	94	8	Promoter	TG	ENSG00000042832	TG	68.1076	98.1158	↑	0.0051215	0.00618758
5475	chr4	9956091	9956203	113	6	Promoter	ENSSSCG00000005963	ENSG00000147697	GSDMC	2.38319	17.04	↑	0.00139791	0.00409659
5561	chr4	34829582	34829713	132	12	Promoter	ODF1	ENSG00000155087	ODF1	25.2342	34.1639	↑	0.00111844	0.00395347
5618	chr4	43378102	43378559	458	14	Promoter	PDP1	ENSG00000164951	PDP1	13.8283	7.27839	↓	0.0055636	0.00646042
5703	chr4	70611242	70611456	215	12	Promoter	VCPIP1	ENSG00000175073	VCPIP1	32.4141	16.1274	↓	0.00154147	0.00417309
5704	chr4	70725116	70725173	58	6	Promoter	MYBL1	ENSG00000185697	MYBL1	44.4657	24.2935	↓	0.0042047	0.00568705
5800	chr4	93733796	93733916	121	6	Promoter	CASQ1	ENSG00000143318	CASQ1	11.8147	5.91294	↓	0.00028121	0.00317805
5807	chr4	97237717	97237739	23	6	Promoter	BCAN	ENSG00000132692	BCAN	22.3077	14.5847	↓	1.89679e-05	0.00217146
5814	chr4	98870377	98870488	112	6	Promoter	PMVK	ENSG00000163344	PMVK	35.1592	17.3953	↓	0.0056	0.00648515
5823	chr4	102300298	102300356	59	7	Promoter	ARNT	ENSG00000143437	ARNT	19.1435	8.12186	↓	2.3877e-05	0.00217146
5867	chr4	108678980	108679663	684	29	Promoter	ATP1A1	ENSG00000163399	ATP1A1	45.0493	23.5723	↓	0.00165732	0.00421332
5867	chr4	108678980	108679663	684	29	Promoter	ENSSSCG00000006741	NA	NA	45.0493	23.5723	↓	0.0031189	0.00510991
5884	chr4	110204108	110204244	137	6	Promoter	NRAS	ENSG00000213281	NRAS	35.9763	20.0558	↓	0.00030448	0.00317805
5911	chr4	112095272	112095318	47	6	Promoter	PPM1J	ENSG00000155367	PPM1J	4.25003	19.1782	↑	0.0030445	0.00506682
5912	chr4	112095360	112095407	48	5	Promoter	PPM1J	ENSG00000155367	PPM1J	4.72955	20.7735	↑	0.0045004	0.00584704
5932	chr4	122810025	122810181	157	7	Promoter	LRRC39	ENSG00000122477	LRRC39	26.3208	15.8155	↓	0.0038998	0.0055245
5947	chr4	127965778	127965944	167	10	Promoter	BCAR3	ENSG00000137936	BCAR3	38.9086	18.7749	↓	0.0041811	0.00567173
6023	chr5	257825	257895	71	6	Promoter	ATXN10	ENSG00000130638	ATXN10	58.416	22.3869	↓	0.00069877	0.00355468
6076	chr5	3121199	3121243	45	5	Promoter	ENSSSCG00000000050	ENSG00000198951	NAGA	14.0698	1.53348	↓	0.0071354	0.00753677
6097	chr5	4003043	4003084	42	5	Promoter	MCHR1	ENSG00000128285	MCHR1	12.944	18.8315	↑	0.0038404	0.00549058
6100	chr5	4315745	4315996	252	11	Promoter	ADSL	ENSG00000239900	ADSL	27.666	16.3896	↓	0.000142731	0.00303849
6105	chr5	4376067	4376154	88	7	Promoter	TNRC6B	ENSG00000100354	TNRC6B	12.0938	2.26505	↓	0.0048389	0.00603588
6122	chr5	5167356	5167435	80	6	Promoter	MAP3K7IP1	NA	NA	20.6167	11.1683	↓	0.0057432	0.00657621
6138	chr5	6978987	6979160	174	8	Promoter	LRRC62	NA	NA	28.674	16.6487	↓	0.00084397	0.00365869
6259	chr5	11892357	11894027	1671	36	Promoter	RFX4	ENSG00000111783	RFX4	16.78	11.3296	↓	0.0035364	0.0053384
6327	chr5	13396234	13396298	65	5	Promoter	DDX23	ENSG00000174243	DDX23	55.499	20.8314	↓	0.0044388	0.005817
6341	chr5	14171528	14171653	126	8	Promoter	ENSSSCG00000000199	ENSG00000123352	SPATS2	29.6294	13.1665	↓	0.0043637	0.00578141
6365	chr5	14620959	14621012	54	7	Promoter	ENSSSCG00000000213	ENSG00000161798	AQP5	38.2534	23.3698	↓	0.0052031	0.00623782
6397	chr5	16171406	16171622	217	9	Promoter	KRT8P12	NA	NA	38.2436	15.8733	↓	0.00069815	0.00355468
6423	chr5	18326012	18326176	165	6	Promoter	PPP1R1A	ENSG00000135447	PPP1R1A	37.3577	15.9055	↓	0.00055821	0.00343728
6428	chr5	20597621	20597752	132	9	Promoter	CS	ENSG00000062485	CS	50.4986	34.9029	↓	0.00158328	0.00417733
6514	chr5	59592913	59593097	185	13	Promoter	GDF3	ENSG00000184344	GDF3	47.0791	29.0494	↓	0.0041415	0.00565158
6525	chr5	60748910	60748946	37	5	Promoter	NTF3	ENSG00000185652	NTF3	35.7918	48.2368	↑	0.0035603	0.00534545
6572	chr5	69648573	69648620	48	6	Promoter	PPHLN1	ENSG00000134283	PPHLN1	50.0011	33.1138	↓	0.0040017	0.00557474
6799	chr6	142005	142353	349	22	Promoter	AFG3L2	ENSG00000141385	AFG3L2	41.7651	28.9416	↓	0.000141755	0.00303849
6817	chr6	2037436	2037494	59	5	Promoter	ENSSSCG00000002665	ENSG00000214645	AC093520.1	20.1068	10.2852	↓	0.0028168	0.00490555
6872	chr6	11258760	11258803	44	5	Promoter	ATBF1	NA	NA	50.453	31.4309	↓	0.006123	0.00682309
6935	chr6	28895863	28895904	42	5	Promoter	CEBPG	ENSG00000153879	CEBPG	27.549	14.4229	↓	0.0043561	0.00577954
6940	chr6	29093561	29093626	66	7	Promoter	LSM14A	ENSG00000105216	LSM14A	34.5555	16.6948	↓	1.66893e-05	0.00217146
6945	chr6	29445452	29445606	155	11	Promoter	ENSSSCG00000002873	ENSG00000105220	GPI	38.1829	11.1483	↓	0.0030421	0.00506682
6950	chr6	30028441	30028491	51	5	Promoter	USF2	ENSG00000105698	USF2	39.8564	22.4107	↓	0.00046065	0.00335734
6951	chr6	30444034	30444129	96	6	Promoter	APLP1	ENSG00000105290	APLP1	31.4494	41.1153	↑	0.00183704	0.00434733
6977	chr6	35166360	35166455	96	6	Promoter	C19orf61	ENSG00000105771	C19orf61	60.1311	46.3494	↓	0.0016634	0.00421332
6993	chr6	37628899	37629082	184	9	Promoter	FGF21	ENSG00000105550	FGF21	54.4828	34.8308	↓	0.0032006	0.00515151
6997	chr6	37830278	37831888	1611	46	Promoter	HRC	ENSG00000130528	HRC	20.7315	10.9174	↓	0.003042	0.00506682
6998	chr6	37881575	37881608	34	5	Promoter	ENSSSCG00000003159	NA	NA	34.1237	20.5569	↓	0.00158454	0.00417733
7008	chr6	38983792	38983882	91	5	Promoter	SHANK1	ENSG00000161681	SHANK1	33.619	20.8724	↓	0.0004415	0.00331259
7023	chr6	41348126	41348278	153	7	Promoter	ENSSSCG00000003294	NA	NA	28.8729	43.1371	↑	0.0029368	0.0049954
7072	chr6	47482689	47482871	183	10	Promoter	PGD	ENSG00000142657	PGD	47.7236	26.9669	↓	0.00183971	0.00434733
7089	chr6	48672052	48672171	120	6	Promoter	C1orf187	ENSG00000162490	C1orf187	32.6977	46.6256	↑	0.0059843	0.00672878
7148	chr6	57439679	57439966	288	8	Promoter	SEPN1	ENSG00000162430	SEPN1	6.17401	14.6976	↑	0.0020998	0.00452542
7152	chr6	58094696	58094819	124	12	Promoter	SLC9A1	ENSG00000090020	SLC9A1	42.1661	25.0002	↓	0.0066841	0.00719399
7163	chr6	60700818	60700912	95	6	Promoter	SPOCD1	ENSG00000134668	SPOCD1	18.4768	9.30971	↓	0.0021401	0.00453707
7206	chr6	70749341	70749424	84	8	Promoter	MYL12B	ENSG00000118680	MYL12B	35.6986	22.6197	↓	0.00024205	0.00312169
7211	chr6	71107853	71107991	139	5	Promoter	EMILIN2	ENSG00000132205	EMILIN2	12.6794	23.9034	↑	0.00195643	0.00444392
7224	chr6	77043953	77044117	165	11	Promoter	CHST9	ENSG00000154080	CHST9	63.273	34.1298	↓	0.0046239	0.00591996
7275	chr6	100273585	100273698	114	5	Promoter	ANKRD13C	ENSG00000118454	ANKRD13C	25.7533	36.8822	↑	0.004863	0.00604349
7360	chr6	117640622	117640702	81	5	Promoter	ENSSSCG00000003888	ENSG00000123473	STIL	31.0041	44.6852	↑	0.0040833	0.00562587
7361	chr6	117739986	117740178	193	6	Promoter	ENSSSCG00000003893	ENSG00000187048	CYP4A11	23.2661	10.0566	↓	0.00029582	0.00317805
7436	chr7	3061322	3061511	190	5	Promoter	ENSSSCG00000001013	NA	NA	13.2735	7.16347	↓	0.0052811	0.00628847
7472	chr7	7847501	7847637	137	12	Promoter	C6orf52	ENSG00000137434	C6orf52	32.0174	13.7601	↓	0.0025209	0.00473789
7525	chr7	24941830	24941919	90	5	Promoter	ENSSSCG00000001250	NA	NA	26.5441	36.4524	↑	0.0051963	0.00623782
7781	chr7	121708093	121708263	171	6	Promoter	NDUFB1	ENSG00000183648	NDUFB1	16.0281	7.50525	↓	0.0041178	0.00564303
7842	chr7	130744057	130744339	283	13	Promoter	TNFAIP2	ENSG00000185215	TNFAIP2	56.5569	34.2861	↓	0.0041178	0.00564303
7844	chr7	130921157	130921673	517	30	Promoter	ENSSSCG00000002523	ENSG00000198752	CDC42BPB	70.7794	57.6698	↓	0.0084817	0.00859485
7855	chr7	132007032	132007155	124	8	Promoter	PPP2R5C	ENSG00000078304	PPP2R5C	22.8558	32.6604	↑	0.0082987	0.00844043
8072	chr8	33277671	33277842	172	7	Promoter	OCIAD2	ENSG00000145247	OCIAD2	4.33577	21.4092	↑	0.00042269	0.00331259
8114	chr8	64811324	64811506	183	6	Promoter	TRIM2	ENSG00000109654	TRIM2	28.3424	15.432	↓	0.00037685	0.00327984
8166	chr8	90036745	90036809	65	5	Promoter	FABP2	ENSG00000145384	FABP2	33.0252	21.3785	↓	0.0026202	0.00480255
8209	chr8	107592447	107592635	189	11	Promoter	SMARCAD1	ENSG00000163104	SMARCAD1	9.0146	30.9933	↑	5.5301e-05	0.00270796
8220	chr8	112169395	112169565	171	18	Promoter	PIGY	ENSG00000145337	PIGY	32.9898	16.5162	↓	0.0046589	0.00593865
8231	chr8	113314634	113316020	1387	47	Promoter	AFF1	ENSG00000172493	AFF1	32.1009	22.5696	↓	0.00151582	0.0041589
8232	chr8	113316811	113317065	255	6	Promoter	AFF1	ENSG00000172493	AFF1	57.6594	39.2825	↓	0.0073402	0.00768801
8302	chr9	2597737	2597775	39	5	Promoter	HPX	ENSG00000110169	HPX	71.7059	52.1004	↓	0.0041595	0.00565569
8306	chr9	3060901	3060957	57	7	Promoter	ENSSSCG00000014654	NA	NA	12.2591	3.79335	↓	0.0039956	0.00557474
8314	chr9	3738314	3738899	586	26	Promoter	ENSSSCG00000014707	NA	NA	11.7981	4.26348	↓	0.00157767	0.00417733
8316	chr9	4107329	4107513	185	9	Promoter	ENSSSCG00000014733	NA	NA	48.5227	27.6519	↓	0.0069161	0.00736733
8317	chr9	4143607	4143674	68	5	Promoter	ENSSSCG00000014736	NA	NA	7.65778	19.1351	↑	0.0081615	0.00832794
8321	chr9	4230675	4230793	119	6	Promoter	ENSSSCG00000014742	NA	NA	48.1402	24.193	↓	0.0025039	0.0047307
8323	chr9	4635853	4635945	93	6	Promoter	OR51E1	ENSG00000180785	OR51E1	45.0529	31.5879	↓	0.0024984	0.0047307
8326	chr9	5272163	5272247	85	5	Promoter	ENSSSCG00000014787	NA	NA	22.942	15.6386	↓	0.0050155	0.00612754
8328	chr9	5380597	5380820	224	5	Promoter	RRM1	ENSG00000167325	RRM1	27.69	13.1115	↓	0.0079169	0.00813135
8344	chr9	6978127	6978260	134	10	Promoter	ATG16L2	ENSG00000168010	ATG16L2	89.3026	38.6766	↓	0.0045167	0.00585804
8485	chr9	45153657	45153866	210	6	Promoter	RNF26	ENSG00000173456	RNF26	14.7855	28.8389	↑	0.00127802	0.00406517
8495	chr9	46917371	46917505	135	12	Promoter	SC5DL	ENSG00000109929	SC5DL	37.9265	25.9006	↓	0.0040014	0.00557474
8610	chr9	101164504	101164646	143	6	Promoter	PNPLA8	ENSG00000135241	PNPLA8	46.9094	25.3618	↓	0.0042815	0.00573453
8619	chr9	113368077	113368134	58	5	Promoter	ANGPTL1	ENSG00000116194	ANGPTL1	77.9809	65.4382	↓	0.0051841	0.00622952
8622	chr9	114945293	114945459	167	6	Promoter	KIAA1614	ENSG00000135835	KIAA1614	44.6905	62.7362	↑	0.0020818	0.00451039
8749	chr9	127190968	127191220	253	15	Promoter	ENSSSCG00000015623	NA	NA	70.6825	25.6593	↓	0.0012752	0.00406517
8750	chr9	127191238	127192360	1123	47	Promoter	ENSSSCG00000015623	NA	NA	17.1093	7.87066	↓	0.0012752	0.00406517
8750	chr9	127191238	127192360	1123	47	Promoter	ENSSSCG00000015623	NA	NA	17.1093	7.87066	↓	0.0037192	0.00542189
8803	chr9	132210220	132210418	199	10	Promoter	PFKFB2	ENSG00000123836	PFKFB2	19.2591	9.46011	↓	0.00157863	0.00417733
8892	chrX	5241663	5241805	143	7	Promoter	GPR143	ENSG00000101850	GPR143	3.41466	21.1057	↑	0.0033992	0.00526212
9001	chrX	33343142	33343199	58	5	Promoter	CXorf27	ENSG00000187516	CXorf27	35.4019	24.4565	↓	0.0043613	0.00577954
9002	chrX	33343457	33343495	39	5	Promoter	CXorf27	ENSG00000187516	CXorf27	16.0804	7.31083	↓	0.00073758	0.00360432
9004	chrX	33347718	33347770	53	5	Promoter	ENSSSCG00000012232	NA	NA	12.3524	6.12636	↓	0.0021996	0.00458022
9072	chrX	46869304	46869391	88	7	Promoter	GNL3L	ENSG00000130119	GNL3L	24.8352	13.5756	↓	0.00097702	0.00382136
9086	chrX	61595515	61595643	129	6	Promoter	ENSSSCG00000012438	NA	NA	27.9429	15.2683	↓	0.0020768	0.00451039
9129	chrX	96758843	96758989	147	6	Promoter	SLC25A43	ENSG00000077713	SLC25A43	10.3459	17.7114	↑	0.002383	0.00467469
9171	chrX	108267393	108267564	172	8	Promoter	CCDC160	ENSG00000203952	CCDC160	35.2657	24.4729	↓	0.0081406	0.00831139
9228	chrX	123390315	123390426	112	7	Promoter	RAB39B	ENSG00000155961	RAB39B	9.66838	15.9684	↑	0.00165511	0.00421332
30	chr1	8181450	8181560	111	6	Exon	SLC22A3	ENSG00000146477	SLC22A3	95.7951	118.814	↑	0.0046983	0.00595676
100	chr1	15073092	15073309	218	7	Exon	ENSSSCG00000004082	ENSG00000131018	SYNE1	7.40468	30.4048	↑	0.0025787	0.0047768
174	chr1	44689548	44689955	408	11	Exon	MAN1A1	ENSG00000111885	MAN1A1	67.2382	52.2652	↓	0.00036279	0.00323821
175	chr1	45061863	45062057	195	7	Exon	MCM9	ENSG00000111877	MCM9	14.0548	5.39264	↓	0.00068227	0.00352775
184	chr1	55408230	55408368	139	10	Exon	C6orf221	ENSG00000203908	C6orf221	2.725	11.4255	↑	0.00166458	0.00421332
244	chr1	77856343	77856453	111	9	Exon	NR2E1	ENSG00000112333	NR2E1	40.7936	74.7404	↑	0.00166458	0.00421332
260	chr1	79502871	79502963	93	9	Exon	SLC22A16	ENSG00000004809	SLC22A16	38.3499	22.6201	↓	0.00166458	0.00421332
342	chr1	95880828	95880995	168	8	Exon	ENSSSCG00000004484	ENSG00000111799	COL12A1	43.1125	24.2804	↓	0.00166458	0.00421332
364	chr1	100220335	100220396	62	7	Exon	LOXHD1	ENSG00000167210	LOXHD1	3.38089	15.3675	↑	0.0067576	0.00725138
380	chr1	102033291	102033352	62	5	Exon	LIPG	ENSG00000101670	LIPG	34.1069	44.0421	↑	0.00048174	0.00337414
386	chr1	107629031	107629150	120	6	Exon	TCF4	ENSG00000196628	TCF4	20.488	9.82087	↓	0.0035047	0.00531927
403	chr1	112636608	112636660	53	5	Exon	TLN2	ENSG00000171914	TLN2	29.6759	19.5279	↓	0.00075744	0.00361832
458	chr1	132423651	132423777	127	7	Exon	DUOX2	ENSG00000140279	DUOX2	14.3109	21.3735	↑	0.0064602	0.00704889
525	chr1	168649280	168649409	130	5	Exon	ENSSSCG00000004911	NA	NA	30.7418	20.4574	↓	0.0043214	0.00575615
527	chr1	169323166	169323304	139	6	Exon	ENSSSCG00000004919	NA	NA	27.9013	15.6583	↓	0.000138858	0.00303849
529	chr1	169390966	169391175	210	10	Exon	ENSSSCG00000004920	ENSG00000049759	NEDD4L	39.8147	26.9731	↓	0.00122333	0.00401181
535	chr1	170445200	170445287	88	5	Exon	IGDCC3	ENSG00000174498	IGDCC3	6.85252	12.9324	↑	0.00111802	0.00395347
590	chr1	202858635	202858777	143	8	Exon	SYNE2	ENSG00000054654	SYNE2	58.6185	42.9536	↓	0.00066497	0.00351381
623	chr1	232908923	232909008	86	5	Exon	TJP2	ENSG00000119139	TJP2	31.7217	46.563	↑	0.005519	0.00643115
656	chr1	239408122	239408235	114	5	Exon	ENSSSCG00000005274	NA	NA	44.6861	21.5944	↓	0.0065235	0.00708765
670	chr1	246828293	246828392	100	7	Exon	DNAJB5	ENSG00000137094	DNAJB5	43.433	21.4412	↓	0.00126258	0.00404848
676	chr1	247519559	247519614	56	6	Exon	TLN1	ENSG00000137076	TLN1	64.1681	42.9892	↓	0.00111859	0.00395347
685	chr1	250703934	250704081	148	10	Exon	ENSSSCG00000005362	NA	NA	31.6628	17.0823	↓	0.00057768	0.00345438
732	chr1	262654865	262655022	158	6	Exon	C9orf6	ENSG00000119328	C9orf6	10.463	20.6487	↑	0.005679	0.00653627
745	chr1	265733501	265733590	90	5	Exon	SUSD1	ENSG00000106868	SUSD1	36.9343	22.3852	↓	0.0043382	0.00576748
759	chr1	267871060	267871256	197	5	Exon	COL27A1	ENSG00000196739	COL27A1	5.56989	14.3088	↑	0.00141661	0.00410141
770	chr1	270744356	270744421	66	9	Exon	ASTN2	ENSG00000148219	ASTN2	56.308	36.1631	↓	0.0041213	0.00564303
792	chr1	275866088	275866458	371	16	Exon	ENSSSCG00000005525	ENSG00000175764	TTLL11	20.7849	9.25123	↓	0.0022211	0.00459744
794	chr1	278281405	278281537	133	8	Exon	RC3H2	ENSG00000056586	RC3H2	22.6499	13.7008	↓	0.0044154	0.00581014
802	chr1	279964605	279964721	117	5	Exon	NR6A1	ENSG00000148200	NR6A1	14.3741	27.327	↑	0.0055013	0.00642104
821	chr1	282343596	282343862	267	9	Exon	LRSAM1	ENSG00000148356	LRSAM1	45.4359	30.1324	↓	0.00121804	0.00401181
878	chr1	292273231	292273362	132	5	Exon	ENSSSCG00000005785	NA	NA	5.71685	18.7067	↑	0.003918	0.00553757
926	chr10	3718406	3718610	205	6	Exon	FAM5C	ENSG00000162670	FAM5C	24.2521	12.1113	↓	0.0029634	0.00501382
941	chr10	5953878	5953953	76	7	Exon	KCTD3	ENSG00000136636	KCTD3	52.8804	35.0004	↓	0.0042362	0.00571163
944	chr10	6233155	6233316	162	14	Exon	ENSSSCG00000010812	ENSG00000042781	USH2A	39.4641	56.014	↑	0.00071829	0.0035902
1062	chr10	24981819	24981928	110	7	Exon	KLHL12	ENSG00000117153	KLHL12	13.8545	21.1127	↑	0.0046189	0.00591996
1068	chr10	26875212	26875505	294	15	Exon	FBP2	ENSG00000130957	FBP2	34.5706	15.4636	↓	0.0023798	0.00467408
1105	chr10	39572745	39572797	53	5	Exon	SVIL	NA	NA	15.2425	7.34663	↓	0.0075808	0.00788543
1111	chr10	42310415	42310562	148	8	Exon	ENSSSCG00000011037	ENSG00000184040	FAM23B	9.30199	15.2262	↑	2.9222e-06	0.000956891
1118	chr10	44230623	44230814	192	6	Exon	ITGA8	ENSG00000077943	ITGA8	13.4065	3.96722	↓	0.0045405	0.00587084
1144	chr10	51448353	51448406	54	9	Exon	NEBL	ENSG00000078114	NEBL	51.7205	78.0952	↑	0.00029594	0.00317805
1198	chr10	61260389	61260628	240	14	Exon	RBM17	ENSG00000134453	RBM17	44.4959	32.2869	↓	0.0025625	0.00476671
1229	chr10	64624637	64624820	184	8	Exon	ENSSSCG00000011164	ENSG00000151240	DIP2C	13.5281	6.87386	↓	0.0041372	0.00565158
1235	chr11	446517	446604	88	7	Exon	FGF9	ENSG00000102678	FGF9	51.6644	68.5604	↑	0.00131715	0.00407843
1286	chr11	5758689	5759421	733	42	Exon	KIAA0774	NA	NA	4.86985	14.2898	↑	0.00188128	0.00437212
1352	chr11	18225836	18227001	1166	19	Exon	PHF11	ENSG00000136147	PHF11	18.2512	8.01757	↓	0.003184	0.00514566
1439	chr11	64190644	64191160	517	16	Exon	DCT	ENSG00000080166	DCT	20.4668	36.7719	↑	0.00115792	0.00397218
1480	chr11	76435926	76436009	84	6	Exon	MYO16	ENSG00000041515	MYO16	40.325	56.744	↑	0.00146023	0.00412338
1509	chr11	79096175	79096618	444	19	Exon	FAM70B	ENSG00000184497	FAM70B	21.7853	9.53531	↓	0.00080062	0.00364218
1567	chr12	3881011	3881876	866	28	Exon	ACOX1	ENSG00000161533	ACOX1	15.16	28.7545	↑	0.0020161	0.0044829
1591	chr12	9269185	9269228	44	5	Exon	MAP2K6	ENSG00000108984	MAP2K6	35.9753	21.0973	↓	0.00031925	0.00320578
1614	chr12	10992019	10992269	251	14	Exon	PRKCA	ENSG00000154229	PRKCA	11.551	25.0791	↑	0.00012032	0.00299917
1622	chr12	12139765	12139806	42	5	Exon	BPTF	ENSG00000171634	BPTF	54.3984	42.4631	↓	0.00035559	0.00323821
1625	chr12	12290987	12291076	90	8	Exon	ENSSSCG00000017277	NA	NA	6.66366	12.409	↑	0.0063845	0.00700003
1627	chr12	12376756	12376824	69	9	Exon	TEX2	ENSG00000136478	TEX2	55.4	37.6817	↓	0.00199913	0.00447258
1646	chr12	16326167	16326271	105	5	Exon	GFAP	ENSG00000131095	GFAP	4.47176	17.4971	↑	0.0024844	0.00472238
1653	chr12	17483302	17483430	129	6	Exon	ETV4	ENSG00000175832	ETV4	12.0811	24.1793	↑	0.00119633	0.00399686
1660	chr12	18609764	18609986	223	11	Exon	KLHL11	ENSG00000178502	KLHL11	33.5279	14.6665	↓	0.00131596	0.00407843
1663	chr12	19293830	19293952	123	7	Exon	KRT40	ENSG00000204889	KRT40	12.1765	21.7294	↑	0.00139962	0.00409659
1664	chr12	19411078	19411159	82	5	Exon	KRT12	ENSG00000187242	KRT12	72.452	51.3497	↓	0.007803	0.00804788
1667	chr12	19982973	19983116	144	8	Exon	RAPGEFL1	ENSG00000108352	RAPGEFL1	16.1793	22.9625	↑	0.00042073	0.00331259
1739	chr12	32819100	32819189	90	5	Exon	C17orf47	ENSG00000181013	C17orf47	11.2198	19.3544	↑	0.00042073	0.00331259
1762	chr12	36264988	36265164	177	6	Exon	MRM1	ENSG00000129282	MRM1	9.48691	19.8629	↑	0.00042073	0.00331259
1770	chr12	37096531	37096642	112	9	Exon	ACACA	ENSG00000132142	ACACA	31.6532	45.9085	↑	0.0034779	0.00530801
1772	chr12	37418696	37418799	104	6	Exon	CCL5	ENSG00000161570	CCL5	12.218	22.7053	↑	0.0031239	0.00510991
1820	chr12	42450513	42450554	42	7	Exon	SPAG5	ENSG00000076382	SPAG5	64.2068	32.1049	↓	0.00152213	0.0041589
1867	chr12	47076564	47076707	144	8	Exon	ENSSSCG00000017868	ENSG00000083454	P2RX5	28.7313	16.0507	↓	0.00141782	0.00410141
1869	chr12	47164332	47164510	179	13	Exon	C17orf85	ENSG00000074356	C17orf85	105.683	82.9484	↓	0.00024356	0.00312169
1885	chr12	47841917	47842097	181	9	Exon	SMTNL2	ENSG00000188176	SMTNL2	14.6103	4.69997	↓	0.0067436	0.00723876
1891	chr12	49142442	49142507	66	5	Exon	CAMTA2	ENSG00000108509	CAMTA2	19.1991	8.64263	↓	0.0067812	0.00726948
1899	chr12	49802552	49802627	76	6	Exon	NEURL4	ENSG00000215041	NEURL4	21.8081	32.675	↑	0.0041221	0.00564303
1902	chr12	50593624	50593666	43	6	Exon	PER1	ENSG00000179094	PER1	23.8347	14.4657	↓	0.0027362	0.00485686
1913	chr12	52299218	52299338	121	7	Exon	MYH1	ENSG00000109061	MYH1	27.6772	20.8567	↓	0.00151565	0.0041589
2012	chr12	55866607	55866652	46	5	Exon	FAM18B	NA	NA	10.4635	24.8719	↑	0.00020445	0.00312169
2032	chr12	56646494	56646639	146	7	Exon	ENSSSCG00000018046	NA	NA	27.2571	43.1289	↑	0.0054008	0.00635982
2103	chr13	15639738	15640117	380	10	Exon	OSBPL10	ENSG00000144645	OSBPL10	23.068	37.026	↑	0.00133836	0.00407843
2110	chr13	16216703	16217031	329	14	Exon	UBP1	ENSG00000153560	UBP1	44.4999	31.0117	↓	0.00178309	0.00432411
2118	chr13	19269111	19269183	73	8	Exon	SCN5A	ENSG00000183873	SCN5A	105.117	131.567	↑	0.0080364	0.00823058
2119	chr13	19300455	19300519	65	5	Exon	SCN5A	ENSG00000183873	SCN5A	26.2666	36.77	↑	0.0067011	0.00720657
2132	chr13	22197439	22197591	153	6	Exon	ENSSSCG00000011291	ENSG00000244607	CCDC13	12.2035	24.9235	↑	0.00090445	0.00372384
2136	chr13	24841634	24841718	85	7	Exon	TSP50	NA	NA	27.1213	42.3722	↑	0.0031554	0.00513175
2138	chr13	25651177	25651279	103	5	Exon	DHX30	ENSG00000132153	DHX30	22.1304	10.8727	↓	0.00188064	0.00437212
2139	chr13	25651281	25651339	59	6	Exon	DHX30	ENSG00000132153	DHX30	25.7407	12.5278	↓	0.0058752	0.00666089
2150	chr13	26256158	26256210	53	5	Exon	SLC26A6	ENSG00000225697	SLC26A6	23.8475	33.7559	↑	0.00054239	0.00342264
2157	chr13	27522993	27523142	150	5	Exon	CACNA2D2	ENSG00000007402	CACNA2D2	32.857	43.4213	↑	0.000141257	0.00303849
2159	chr13	28378127	28378260	134	6	Exon	VPRBP	ENSG00000145041	VPRBP	38.1797	18.9435	↓	0.0091784	0.0092059
2162	chr13	30057613	30057850	238	10	Exon	CACNA1D	ENSG00000157388	CACNA1D	17.5456	6.44861	↓	0.00096446	0.00380628
2178	chr13	43322046	43322105	60	6	Exon	MITF	ENSG00000187098	MITF	23.8505	12.8026	↓	0.00066118	0.00351376
2192	chr13	55243389	55243467	79	5	Exon	CAMK1	ENSG00000134072	CAMK1	8.74149	18.2516	↑	0.0051383	0.00620105
2193	chr13	55372187	55372371	185	7	Exon	IL17RC	ENSG00000163702	IL17RC	11.0401	23.5833	↑	0.00136191	0.00408274
2231	chr13	66274197	66274443	247	12	Exon	CLSTN2	ENSG00000158258	CLSTN2	45.5564	53.2865	↑	0.0028773	0.00495016
2296	chr13	101962427	101962600	174	6	Exon	ITGB5	ENSG00000082781	ITGB5	14.1206	28.0476	↑	0.00037508	0.00327984
2409	chr13	145167683	145167749	67	5	Exon	ADARB1	ENSG00000197381	ADARB1	72.9546	57.034	↓	0.00050465	0.00338537
2434	chr14	3964404	3964552	149	10	Exon	SLC18A1	ENSG00000036565	SLC18A1	14.7495	6.34478	↓	0.0023789	0.00467408
2508	chr14	26434807	26434971	165	8	Exon	TMEM132C	ENSG00000181234	TMEM132C	28.9915	39.7132	↑	0.0050987	0.00618232
2527	chr14	29198979	29199070	92	5	Exon	DNAH10	ENSG00000197653	DNAH10	43.5866	53.8178	↑	0.0022609	0.00460772
2545	chr14	30531519	30531967	449	12	Exon	MLXIP	ENSG00000175727	MLXIP	26.9888	14.9606	↓	0.0040621	0.00561837
2560	chr14	34756633	34756766	134	9	Exon	PEBP1	ENSG00000089220	PEBP1	45.7387	65.3082	↑	0.00162112	0.00420587
2590	chr14	41595842	41595915	74	5	Exon	MMAB	ENSG00000139428	MMAB	31.3871	46.9906	↑	0.00102418	0.00387289
2593	chr14	41908558	41908633	76	5	Exon	ACACB	ENSG00000076555	ACACB	28.9331	15.4587	↓	0.0020038	0.00447258
2604	chr14	44122754	44122958	205	10	Exon	MYO18B	ENSG00000133454	MYO18B	23.2834	5.25465	↓	0.0041984	0.00568705
2605	chr14	44128160	44128295	136	10	Exon	MYO18B	ENSG00000133454	MYO18B	10.3221	3.17459	↓	0.00127679	0.00406517
2613	chr14	47041835	47041913	79	6	Exon	AP1B1	ENSG00000100280	AP1B1	55.2329	71.9804	↑	0.0023204	0.00463828
2639	chr14	51637302	51637451	150	9	Exon	CRKL	ENSG00000099942	CRKL	54.5843	24.3449	↓	0.003456	0.00529727
2647	chr14	57310067	57310236	170	5	Exon	RBM34	ENSG00000188739	RBM34	88.06	50.5121	↓	0.0045041	0.00584704
2668	chr14	61526585	61526637	53	6	Exon	ENSSSCG00000010174	NA	NA	45.9856	28.2131	↓	0.00384	0.00549058
2685	chr14	66958115	66958343	229	11	Exon	RHOBTB1	ENSG00000072422	RHOBTB1	43.9695	25.7488	↓	0.0020014	0.00447258
2686	chr14	66981042	66981730	689	24	Exon	RHOBTB1	ENSG00000072422	RHOBTB1	40.1434	19.3074	↓	0.00101898	0.00387217
2750	chr14	94886007	94886061	55	5	Exon	ENSSSCG00000010404	ENSG00000012779	ALOX5	17.5801	9.40364	↓	0.00030435	0.00317805
2768	chr14	108395304	108395666	363	15	Exon	PPP1R3C	ENSG00000119938	PPP1R3C	18.4684	6.68732	↓	0.000158381	0.00303849
2790	chr14	112852191	112852237	47	5	Exon	OPALIN	ENSG00000197430	OPALIN	17.8659	11.7923	↓	0.00180347	0.00432487
2792	chr14	112953660	112953823	164	7	Exon	TLL2	ENSG00000095587	TLL2	19.6342	37.902	↑	0.0020433	0.00449556
2803	chr14	114412113	114412328	216	6	Exon	PYROXD2	ENSG00000119943	PYROXD2	20.7167	31.823	↑	0.00023624	0.00312169
2805	chr14	115315106	115315268	163	10	Exon	GOT1	ENSG00000120053	GOT1	61.8042	45.5271	↓	0.0063207	0.00695162
2840	chr14	129806991	129807144	154	12	Exon	NRAP	ENSG00000197893	NRAP	60.4314	34.8467	↓	0.00063868	0.00351376
2876	chr14	138733556	138733823	268	5	Exon	ENSSSCG00000010714	ENSG00000231751	AC137896.1	14.2072	31.139	↑	0.00154465	0.00417309
2890	chr14	141181976	141182137	162	8	Exon	ZRANB1	ENSG00000019995	ZRANB1	47.0679	32.251	↓	0.00110444	0.00394582
2892	chr14	141208702	141208860	159	13	Exon	ENSSSCG00000010739	ENSG00000212884	AC011841.1	17.2832	6.68426	↓	0.0050953	0.00618232
2989	chr15	14468734	14468842	109	8	Exon	LCT	ENSG00000115850	LCT	48.0559	24.1764	↓	0.000181632	0.00312169
3029	chr15	30813100	30813274	175	11	Exon	MYOM2	ENSG00000036448	MYOM2	50.6183	29.7749	↓	0.0035568	0.00534545
3031	chr15	30891691	30892075	385	14	Exon	MYOM2	ENSG00000036448	MYOM2	30.6276	12.1374	↓	0.002539	0.00475408
3051	chr15	41707389	41707521	133	7	Exon	DCTD	ENSG00000129187	DCTD	10.5089	22.1767	↑	0.00068249	0.00352775
3066	chr15	43892236	43892345	110	5	Exon	SORBS2	ENSG00000154556	SORBS2	24.0919	40.1337	↑	0.00185772	0.00435628
3081	chr15	53369075	53369120	46	5	Exon	HERC2	ENSG00000128731	HERC2	10.0258	17.8279	↑	0.0040825	0.00562587
3118	chr15	79181803	79181959	157	6	Exon	TTN	ENSG00000155657	TTN	18.3338	9.965	↓	0.00062112	0.00349553
3119	chr15	79184809	79184899	91	10	Exon	TTN	ENSG00000155657	TTN	40.1447	18.5284	↓	0.0057368	0.0065762
3120	chr15	79209931	79210089	159	6	Exon	TTN	ENSG00000155657	TTN	14.9793	8.40043	↓	0.0046971	0.00595676
3206	chr15	128246697	128246897	201	9	Exon	AGAP1	ENSG00000157985	AGAP1	19.8681	31.6885	↑	0.0046179	0.00591996
3249	chr15	133861499	133861798	300	16	Exon	ENSSSCG00000016394	ENSG00000183091	NEB	73.0107	33.5447	↓	0.002178	0.00456848
3269	chr16	16147868	16147926	59	5	Exon	ENSSSCG00000016811	ENSG00000113384	GOLPH3	33.643	14.358	↓	0.0024367	0.00470624
3276	chr16	21041514	21041572	59	5	Exon	EGFLAM	ENSG00000164318	EGFLAM	33.7738	19.8558	↓	0.000164088	0.00303849
3311	chr16	43026219	43026286	68	5	Exon	MAST4	ENSG00000069020	MAST4	43.38	55.1481	↑	0.000162687	0.00303849
3312	chr16	43027234	43027351	118	7	Exon	MAST4	ENSG00000069020	MAST4	15.1277	4.98647	↓	0.00139991	0.00409659
3419	chr16	73676411	73676439	29	5	Exon	ADAMTS16	ENSG00000145536	ADAMTS16	99.304	126.499	↑	0.0048193	0.00602268
3491	chr17	32381198	32381477	280	12	Exon	C20orf3	ENSG00000101474	C20orf3	49.7076	32.4182	↓	0.0069999	0.00743273
3508	chr17	37346503	37346733	231	13	Exon	BCL2L1	ENSG00000171552	BCL2L1	38.6761	12.6437	↓	0.0020002	0.00447258
3545	chr17	46175694	46175791	98	8	Exon	CHD6	ENSG00000124177	CHD6	24.2491	44.9981	↑	0.00077584	0.0036354
3577	chr17	53340367	53340493	127	9	Exon	KCNB1	ENSG00000158445	KCNB1	79.0115	55.7208	↓	0.00027728	0.00317805
3582	chr17	54280199	54280480	282	9	Exon	PTPN1	ENSG00000196396	PTPN1	27.863	40.2139	↑	0.0024641	0.00471
3594	chr17	56598603	56598663	61	11	Exon	TSHZ2	ENSG00000182463	TSHZ2	97.9898	75.9246	↓	0.0003599	0.00323821
3616	chr17	61258960	61259053	94	6	Exon	VAPB	ENSG00000124164	VAPB	64.0355	45.6566	↓	0.00104144	0.00389155
3869	chr18	5260632	5260764	133	12	Exon	TMEM176B	ENSG00000106565	TMEM176B	22.896	9.43276	↓	0.0042359	0.00571163
3873	chr18	5372331	5372500	170	6	Exon	KCNH2	ENSG00000055118	KCNH2	7.38685	12.4812	↑	2.4026e-06	0.000956891
3927	chr18	12375517	12375742	226	16	Exon	C7orf49	ENSG00000122783	C7orf49	13.9468	2.87174	↓	0.00137646	0.00408603
3930	chr18	12729954	12730096	143	6	Exon	BPGM	ENSG00000172331	BPGM	63.3323	43.7368	↓	0.0061993	0.0068739
4006	chr18	30116260	30116331	72	5	Exon	FOXP2	ENSG00000128573	FOXP2	18.2889	32.271	↑	0.0061993	0.0068739
4054	chr18	44233642	44233832	191	10	Exon	HOXA5	ENSG00000106004	HOXA5	36.6039	22.6329	↓	0.00029779	0.00317805
4107	chr2	2741224	2741444	221	14	Exon	SAPS3	NA	NA	66.3158	44.0034	↓	0.0022414	0.00459945
4113	chr2	3019984	3020107	124	5	Exon	SUV420H1	ENSG00000110066	SUV420H1	74.1577	45.9801	↓	0.0011557	0.00397218
4118	chr2	3440212	3440289	78	6	Exon	TMEM134	ENSG00000172663	TMEM134	13.7933	7.92687	↓	0.00036295	0.00323821
4135	chr2	5799967	5800059	93	8	Exon	SF1	NA	NA	72.5375	50.0377	↓	0.0029386	0.0049954
4136	chr2	5804774	5804942	169	13	Exon	SF1	NA	NA	14.8627	5.02145	↓	0.00115932	0.00397218
4137	chr2	5825613	5825645	33	5	Exon	RASGRP2	ENSG00000068831	RASGRP2	49.1292	60.3301	↑	0.0037245	0.00542189
4151	chr2	7523764	7523862	99	7	Exon	ENSSSCG00000013064	NA	NA	32.223	13.5412	↓	0.00020366	0.00312169
4157	chr2	8359198	8359614	417	7	Exon	C11orf66	ENSG00000162148	C11orf66	20.4976	13.9971	↓	0.0034219	0.00527762
4165	chr2	8655910	8656585	676	17	Exon	DDB1	ENSG00000167986	DDB1	14.9129	30.1145	↑	7.5062e-05	0.00284828
4171	chr2	13361982	13362096	115	6	Exon	ACP2	ENSG00000134575	ACP2	19.8064	11.8564	↓	0.0058599	0.00664677
4189	chr2	23200677	23200838	162	6	Exon	TRAF6	ENSG00000175104	TRAF6	30.1695	16.8768	↓	0.0069423	0.00738347
4190	chr2	23242562	23242635	74	6	Exon	PRR5L	ENSG00000135362	PRR5L	14.9964	8.6152	↓	0.00021537	0.00312169
4219	chr2	38010558	38010729	172	10	Exon	ENSSSCG00000013365	ENSG00000166796	LDHC	48.3139	30.9513	↓	0.0042812	0.00573453
4274	chr2	50868465	50868595	131	5	Exon	ARHGEF18	ENSG00000104880	ARHGEF18	18.7145	26.8356	↑	0.00023579	0.00312169
4295	chr2	56029357	56029447	91	8	Exon	BEST2	ENSG00000039987	BEST2	15.2587	26.4564	↑	0.0053847	0.0063503
4312	chr2	61914483	61914540	58	5	Exon	UNC13A	ENSG00000130477	UNC13A	41.5955	34.4313	↓	0.00020135	0.00312169
4318	chr2	63373843	63374186	344	11	Exon	ATP13A1	ENSG00000105726	ATP13A1	22.0952	15.8618	↓	0.0021384	0.00453707
4321	chr2	66779256	66779419	164	12	Exon	ENSSSCG00000013994	NA	NA	43.0396	20.2524	↓	0.0032619	0.00518019
4327	chr2	68101758	68101939	182	8	Exon	SQSTM1	ENSG00000161011	SQSTM1	29.7058	13.551	↓	0.0049225	0.00608312
4354	chr2	72786740	72786856	117	5	Exon	FAM169A	ENSG00000198780	FAM169A	37.2669	19.4669	↓	0.0034989	0.00531927
4357	chr2	73541901	73542002	102	9	Exon	ANKDD1B	ENSG00000189045	ANKDD1B	20.7256	11.3714	↓	0.0026628	0.00481986
4475	chr2	124108915	124110336	1422	70	Exon	VDAC1	ENSG00000213585	VDAC1	41.0113	27.5971	↓	0.00020477	0.00312169
4517	chr2	128127771	128127838	68	5	Exon	SIL1	ENSG00000120725	SIL1	22.3194	11.7012	↓	0.00156339	0.00417681
4537	chr2	129295654	129295993	340	10	Exon	ANKHD1	NA	NA	20.3463	10.3082	↓	0.0005805	0.00345438
4579	chr2	135272034	135272059	26	5	Exon	FBXO38	ENSG00000145868	FBXO38	59.4192	46.5203	↓	0.00055834	0.00343728
4604	chr3	228591	228710	120	6	Exon	UNC84A	NA	NA	28.706	18.6831	↓	0.0044227	0.00581014
4662	chr3	8485071	8485555	485	28	Exon	YWHAG	ENSG00000170027	YWHAG	40.6751	22.5638	↓	0.00172421	0.00426744
4696	chr3	15908196	15908259	64	7	Exon	ZNF646	ENSG00000167395	ZNF646	45.9726	33.5554	↓	0.00145826	0.00412338
4698	chr3	16321423	16321504	82	6	Exon	SRCAP	ENSG00000080603	SRCAP	52.0127	38.1913	↓	0.0029184	0.00498573
4703	chr3	16635513	16635611	99	7	Exon	TUFM	ENSG00000178952	TUFM	19.5224	33.1568	↑	0.0032217	0.00516254
4704	chr3	16665398	16666949	1552	71	Exon	ATP2A1	ENSG00000196296	ATP2A1	15.7314	9.44163	↓	0.0024566	0.00471
4858	chr3	33739099	33739247	149	5	Exon	FAM100A	ENSG00000153443	FAM100A	15.7187	6.2472	↓	0.0034622	0.00529749
4860	chr3	34044646	34045060	415	24	Exon	ENSSSCG00000007948	NA	NA	68.926	39.201	↓	0.0020355	0.00449556
5076	chr3	77305785	77305820	36	6	Exon	ENSSSCG00000008393	NA	NA	37.7888	13.1595	↓	0.0039622	0.00556577
5152	chr3	91112413	91112604	192	7	Exon	HAAO	ENSG00000162882	HAAO	15.6521	23.14	↑	0.00077777	0.0036354
5226	chr3	110344293	110344355	63	5	Exon	ENSSSCG00000008606	NA	NA	46.3399	66.402	↑	0.0024841	0.00472238
5231	chr3	111277531	111277666	136	7	Exon	KCNS3	ENSG00000170745	KCNS3	59.3969	43.7435	↓	0.0014177	0.00410141
5264	chr3	115950788	115950968	181	7	Exon	NTSR2	ENSG00000169006	NTSR2	16.4404	5.48251	↓	0.0024775	0.00472238
5267	chr3	115987173	115987241	69	6	Exon	ENSSSCG00000008627	ENSG00000196208	GREB1	36.8258	22.2838	↓	0.006242	0.00689318
5276	chr3	116769746	116769847	102	7	Exon	NOL10	ENSG00000115761	NOL10	64.3044	86.9994	↑	0.0052827	0.00628961
5384	chr4	5172699	5172856	158	6	Exon	KHDRBS3	ENSG00000131773	KHDRBS3	29.3117	41.7659	↑	0.00135703	0.00408274
5436	chr4	7234055	7234162	108	7	Exon	TG	ENSG00000042832	TG	42.3418	30.2751	↓	0.00095856	0.00380628
5507	chr4	14786942	14787016	75	5	Exon	RNF139	ENSG00000170881	RNF139	24.2671	10.5898	↓	0.0079197	0.00813271
5549	chr4	30794243	30794427	185	12	Exon	ABRA	ENSG00000174429	ABRA	49.596	31.4913	↓	0.0028397	0.00492525
5561	chr4	34829582	34829713	132	12	Exon	ODF1	ENSG00000155087	ODF1	25.2342	34.1639	↑	0.0031234	0.00510991
5587	chr4	37534072	37534210	139	7	Exon	ENSSSCG00000006071	ENSG00000132549	VPS13B	23.1933	37.3749	↑	0.0076843	0.00795558
5588	chr4	37582645	37582853	209	8	Exon	ENSSSCG00000006071	ENSG00000132549	VPS13B	10.7537	20.9531	↑	0.0084588	0.008579
5618	chr4	43378102	43378559	458	14	Exon	PDP1	ENSG00000164951	PDP1	13.8283	7.27839	↓	0.0031016	0.00510008
5651	chr4	61626321	61626360	40	5	Exon	ZFHX4	ENSG00000091656	ZFHX4	20.1214	13.753	↓	0.0080247	0.0082215
5655	chr4	63709015	63709088	74	6	Exon	JPH1	ENSG00000104369	JPH1	31.8643	19.8821	↓	0.0037952	0.00547011
5726	chr4	77197385	77197447	63	6	Exon	CYP7A1	ENSG00000167910	CYP7A1	40.0744	29.2807	↓	0.00135902	0.00408274
5733	chr4	78725322	78725504	183	11	Exon	LYN	ENSG00000254087	LYN	32.3623	47.7461	↑	0.006021	0.00675509
5759	chr4	82779857	82779950	94	5	Exon	PRKDC	NA	NA	79.4813	56.9805	↓	0.0053825	0.00634906
5765	chr4	83915984	83916309	326	16	Exon	METTL11B	ENSG00000203740	METTL11B	19.9417	9.30181	↓	0.0066584	0.00717906
5794	chr4	91882393	91882593	201	8	Exon	C1orf111	ENSG00000171722	C1orf111	33.4915	46.7631	↑	0.00145674	0.00412338
5795	chr4	93086609	93086737	129	6	Exon	ITLN2	NA	NA	17.7751	7.13899	↓	0.0058422	0.00663867
5799	chr4	93725586	93726258	673	22	Exon	CASQ1	ENSG00000143318	CASQ1	27.3261	18.6997	↓	0.00192293	0.00440337
5800	chr4	93733796	93733916	121	6	Exon	CASQ1	ENSG00000143318	CASQ1	11.8147	5.91294	↓	0.0030388	0.00506682
5819	chr4	102034573	102034744	172	5	Exon	SCNM1	ENSG00000163156	SCNM1	52.813	26.7153	↓	0.00119795	0.00399686
5820	chr4	102069597	102069678	82	7	Exon	SEMA6C	ENSG00000143434	SEMA6C	23.0252	15.3406	↓	0.00118016	0.00398807
5834	chr4	104827528	104827659	132	7	Exon	PDE4DIP	ENSG00000178104	PDE4DIP	42.8815	20.0353	↓	0.0056753	0.00653627
5860	chr4	108305433	108307226	1794	64	Exon	ENSSSCG00000006737	ENSG00000143061	IGSF3	18.8248	25.8425	↑	0.00140463	0.00409659
5866	chr4	108666863	108667829	967	35	Exon	ATP1A1	ENSG00000163399	ATP1A1	33.823	22.382	↓	0.00185833	0.00435628
5867	chr4	108678980	108679663	684	29	Exon	ATP1A1	ENSG00000163399	ATP1A1	45.0493	23.5723	↓	0.0065752	0.0071215
5867	chr4	108678980	108679663	684	29	Exon	ENSSSCG00000006741	NA	NA	45.0493	23.5723	↓	0.00189622	0.00437799
5884	chr4	110204108	110204244	137	6	Exon	CSDE1	ENSG00000009307	CSDE1	35.9763	20.0558	↓	0.00028308	0.00317805
5921	chr4	115157999	115158117	119	6	Exon	ATXN7L2	ENSG00000162650	ATXN7L2	16.4526	4.53921	↓	0.00059703	0.00345438
5963	chr4	130070831	130070981	151	6	Exon	ZNF644	ENSG00000122482	ZNF644	59.5888	41.3551	↓	0.00173631	0.00427775
6014	chr4	135834523	135834565	43	6	Exon	WDR63	ENSG00000162643	WDR63	44.5175	60.624	↑	0.00154197	0.00417309
6071	chr5	2986110	2986327	218	11	Exon	ENSSSCG00000000042	ENSG00000198951	NAGA	21.6522	4.11345	↓	0.00154427	0.00417309
6072	chr5	2987290	2987362	73	5	Exon	ENSSSCG00000000042	ENSG00000198951	NAGA	16.2223	6.57799	↓	0.0089196	0.00897415
6104	chr5	4364317	4364417	101	5	Exon	TNRC6B	ENSG00000100354	TNRC6B	77.0301	52.3523	↓	0.002401	0.00468172
6105	chr5	4376067	4376154	88	7	Exon	TNRC6B	ENSG00000100354	TNRC6B	12.0938	2.26505	↓	0.0038415	0.00549058
6178	chr5	8410189	8411204	1016	25	Exon	RBM9	NA	NA	27.8835	14.2279	↓	0.0058033	0.00660907
6232	chr5	10697663	10697884	222	7	Exon	FBXO7	ENSG00000100225	FBXO7	17.6799	11.622	↓	0.0021446	0.00453861
6268	chr5	12121091	12121290	200	10	Exon	POLR3B	ENSG00000013503	POLR3B	23.4398	49.4077	↑	0.0020557	0.00449676
6324	chr5	13389058	13389209	152	7	Exon	CACNB3	ENSG00000167535	CACNB3	13.3323	22.1926	↑	0.0009834	0.00382136
6325	chr5	13389779	13389944	166	6	Exon	CACNB3	ENSG00000167535	CACNB3	10.4815	42.2144	↑	0.00158268	0.00417733
6326	chr5	13395186	13395237	52	6	Exon	DDX23	ENSG00000174243	DDX23	37.9382	20.362	↓	0.002602	0.00478332
6335	chr5	13601895	13602039	145	7	Exon	ENSSSCG00000000178	ENSG00000134287	ARF3	21.4719	47.3766	↑	0.0028399	0.00492525
6354	chr5	14404200	14404337	138	6	Exon	FAM186B	ENSG00000135436	FAM186B	20.1095	8.37898	↓	0.0084772	0.00859485
6520	chr5	60177392	60177482	91	6	Exon	ZNF384	ENSG00000126746	ZNF384	23.24	15.303	↓	0.0020969	0.00452542
6589	chr5	73627524	73627801	278	12	Exon	TMEM106C	ENSG00000134291	TMEM106C	18.7572	39.5225	↑	0.000142771	0.00303849
6716	chr5	84086330	84086416	87	7	Exon	SOCS2	ENSG00000120833	SOCS2	40.0814	56.6592	↑	0.00198131	0.00446121
6787	chr5	99776146	99776223	78	6	Exon	SAPS2	NA	NA	21.874	14.9201	↓	0.0024247	0.0046953
6799	chr6	142005	142353	349	22	Exon	AFG3L2	ENSG00000141385	AFG3L2	41.7651	28.9416	↓	0.00062352	0.00349553
6860	chr6	9325335	9325392	58	5	Exon	WDR59	ENSG00000103091	WDR59	22.9808	31.3413	↑	0.00023843	0.00312169
6867	chr6	10710353	10710447	95	5	Exon	DHODH	ENSG00000102967	DHODH	15.7181	8.40974	↓	0.0035009	0.00531927
6883	chr6	13192926	13193142	217	5	Exon	LRRC36	ENSG00000159708	LRRC36	24.5621	9.22198	↓	0.0081594	0.00832667
6884	chr6	13316117	13316204	88	5	Exon	SLC9A5	ENSG00000135740	SLC9A5	9.74534	15.853	↑	0.0023822	0.00467435
6929	chr6	28464201	28464269	69	6	Exon	ANKRD27	ENSG00000105186	ANKRD27	38.4374	18.8631	↓	0.0066781	0.00719093
6959	chr6	32577038	32577145	108	9	Exon	ENSSSCG00000002961	ENSG00000196218	RYR1	98.4044	64.0098	↓	0.00096497	0.00380628
6969	chr6	33203620	33203760	141	6	Exon	DMBT1	NA	NA	25.0409	41.7792	↑	0.0047013	0.00595676
6997	chr6	37830278	37831888	1611	46	Exon	HRC	ENSG00000130528	HRC	20.7315	10.9174	↓	2.0816e-05	0.00217146
6997	chr6	37830278	37831888	1611	46	Exon	HRC	ENSG00000130528	HRC	20.7315	10.9174	↓	0.004982	0.00610455
7017	chr6	40528669	40528792	124	7	Exon	OSCAR	ENSG00000170909	OSCAR	19.9032	15.1409	↓	0.00127733	0.00406517
7019	chr6	40840732	40841117	386	28	Exon	ENSSSCG00000003277	ENSG00000022556	NLRP2	26.0128	3.23585	↓	0.00047549	0.00337414
7021	chr6	40901231	40901355	125	8	Exon	ENSSSCG00000003279	ENSG00000022556	NLRP2	29.7335	2.05739	↓	0.0003958	0.00331259
7024	chr6	41590389	41590436	48	6	Exon	NLRP9	ENSG00000185792	NLRP9	12.6026	18.7187	↑	0.003641	0.00538019
7068	chr6	47304687	47304758	72	6	Exon	UBE4B	ENSG00000130939	UBE4B	25.969	16.4887	↓	0.0063045	0.0069401
7152	chr6	58094696	58094819	124	12	Exon	SLC9A1	ENSG00000090020	SLC9A1	42.1661	25.0002	↓	0.00126498	0.00404852
7170	chr6	62590213	62590895	683	23	Exon	THRAP3	ENSG00000054118	THRAP3	48.8	29.4846	↓	0.00184035	0.00434733
7210	chr6	70875437	70875551	115	6	Exon	MYOM1	ENSG00000101605	MYOM1	50.8167	29.3106	↓	0.00051802	0.00340069
7285	chr6	102899766	102899963	198	11	Exon	PDE4B	ENSG00000184588	PDE4B	69.8298	42.1234	↓	0.0029009	0.00496895
7363	chr6	117900126	117900264	139	5	Exon	ATPAF1	ENSG00000123472	ATPAF1	30.3376	19.2501	↓	0.00026153	0.00312169
7399	chr6	120636483	120636643	161	8	Exon	ENSSSCG00000003962	NA	NA	3.42455	13.6712	↑	0.0036353	0.00538019
7436	chr7	3061322	3061511	190	5	Exon	ENSSSCG00000001013	NA	NA	13.2735	7.16347	↓	0.0038555	0.00550453
7451	chr7	4937405	4937555	151	6	Exon	DSP	ENSG00000096696	DSP	16.6336	29.2183	↑	0.00029853	0.00317805
7529	chr7	27709833	27709952	120	8	Exon	BAT2	ENSG00000204469	BAT2	33.4847	12.2881	↓	0.00118409	0.00399234
7530	chr7	29534078	29534164	87	5	Exon	BRD2	ENSG00000204256	BRD2	22.5211	9.12676	↓	0.0045363	0.00587084
7547	chr7	33560749	33560845	97	6	Exon	DST	ENSG00000151914	DST	106.206	72.1273	↓	0.00109987	0.00394341
7548	chr7	33561137	33561217	81	7	Exon	DST	ENSG00000151914	DST	45.2643	30.2482	↓	0.000501	0.00338537
7554	chr7	34304783	34304889	107	8	Exon	ITPR3	ENSG00000096433	ITPR3	47.4496	30.7324	↓	0.0072971	0.00765411
7588	chr7	42252830	42252884	55	5	Exon	FOXP4	ENSG00000137166	FOXP4	15.7146	26.0378	↑	0.00047911	0.00337414
7649	chr7	64881831	64881922	92	8	Exon	STOML1	ENSG00000067221	STOML1	22.0575	34.1155	↑	0.0063449	0.00696955
7653	chr7	66397765	66397897	133	10	Exon	PKM2	ENSG00000067225	PKM2	25.0612	11.1747	↓	0.002739	0.00485686
7671	chr7	81367249	81367301	53	7	Exon	RABGGTA	ENSG00000100949	RABGGTA	27.1549	13.2516	↓	0.001404	0.00409659
7673	chr7	82472192	82472342	151	6	Exon	OXA1L	ENSG00000155463	OXA1L	11.8897	4.90019	↓	0.0029169	0.00498573
7674	chr7	82732351	82732677	327	10	Exon	ABHD4	ENSG00000100439	ABHD4	58.6777	45.2533	↓	0.0029169	0.00498573
7677	chr7	88717951	88718022	72	5	Exon	ENSSSCG00000002249	ENSG00000198838	RYR3	15.9996	26.6293	↑	0.0021791	0.00456848
7714	chr7	104607830	104608019	190	7	Exon	NUMB	ENSG00000133961	NUMB	22.3215	11.2496	↓	0.0034155	0.00527492
7739	chr7	111481237	111481502	266	9	Exon	STON2	ENSG00000140022	STON2	30.0038	13.8928	↓	0.0037784	0.00545738
7770	chr7	119895330	119895384	55	5	Exon	PSMC1	ENSG00000100764	PSMC1	55.6067	35.7578	↓	0.0006604	0.00351376
7787	chr7	123519936	123520023	88	6	Exon	ASB2	ENSG00000100628	ASB2	31.7303	16.4627	↓	0.0036377	0.00538019
7790	chr7	124003201	124003350	150	6	Exon	SERPINA1	ENSG00000197249	SERPINA1	13.8428	24.0679	↑	0.00167711	0.00423043
7794	chr7	124557169	124557206	38	6	Exon	ENSSSCG00000002487	ENSG00000196136	SERPINA3	12.1063	19.5891	↑	0.0077998	0.00804683
7815	chr7	127063098	127063197	100	5	Exon	VRK1	ENSG00000100749	VRK1	27.7026	45.6274	↑	0.0037592	0.00544605
8062	chr8	32447760	32447892	133	6	Exon	NIPAL1	ENSG00000163293	NIPAL1	19.5319	3.32229	↓	0.00163868	0.00420587
8114	chr8	64811324	64811506	183	6	Exon	TRIM2	ENSG00000109654	TRIM2	28.3424	15.432	↓	0.00021689	0.00312169
8174	chr8	95915453	95915630	178	15	Exon	PITX2	ENSG00000164093	PITX2	30.5459	13.5884	↓	0.004624	0.00591996
8177	chr8	97909164	97909282	119	7	Exon	SGMS2	ENSG00000164023	SGMS2	54.3096	35.0031	↓	0.0023564	0.00466256
8211	chr8	107925634	107925716	83	5	Exon	GRID2	ENSG00000152208	GRID2	4.77003	13.7924	↑	0.000956	0.00380628
8216	chr8	110932587	110932740	154	5	Exon	MMRN1	ENSG00000138722	MMRN1	17.7534	11.0254	↓	0.0037042	0.00542161
8231	chr8	113314634	113316020	1387	47	Exon	AFF1	ENSG00000172493	AFF1	32.1009	22.5696	↓	0.0035556	0.00534545
8253	chr8	116033279	116033496	218	9	Exon	AGPAT9	ENSG00000138678	AGPAT9	29.5444	51.0185	↑	0.0088198	0.00888571
8311	chr9	3462812	3463004	193	9	Exon	ENSSSCG00000014685	ENSG00000167360	OR51Q1	62.5151	43.7475	↓	0.0044623	0.00582681
8314	chr9	3738314	3738899	586	26	Exon	ENSSSCG00000014707	NA	NA	11.7981	4.26348	↓	0.0040604	0.00561837
8315	chr9	3926994	3927160	167	7	Exon	ENSSSCG00000014721	ENSG00000171944	OR52A5	27.2055	64.3519	↑	0.0024612	0.00471
8319	chr9	4170222	4170636	415	16	Exon	ENSSSCG00000014737	NA	NA	1.27037	18.7818	↑	0.0063569	0.00698115
8321	chr9	4230675	4230793	119	6	Exon	ENSSSCG00000014742	NA	NA	48.1402	24.193	↓	0.0027371	0.00485686
8326	chr9	5272163	5272247	85	5	Exon	ENSSSCG00000014787	NA	NA	22.942	15.6386	↓	0.000179682	0.00312169
8327	chr9	5344822	5344954	133	7	Exon	RRM1	ENSG00000167325	RRM1	14.413	24.0497	↑	0.0030638	0.00507527
8338	chr9	5878088	5878139	52	5	Exon	ENSSSCG00000014799	NA	NA	29.2249	16.2506	↓	0.00155609	0.00417681
8357	chr9	9036385	9036630	246	9	Exon	SPCS2	ENSG00000118363	SPCS2	27.6066	16.7342	↓	0.000138642	0.00303849
8410	chr9	20998167	20998378	212	16	Exon	ENSSSCG00000014921	ENSG00000150687	PRSS23	67.8681	41.7716	↓	0.0020156	0.0044829
8474	chr9	43012829	43013020	192	6	Exon	APOA1	ENSG00000118137	APOA1	8.59928	16.8874	↑	0.0023575	0.00466256
8486	chr9	45156972	45157081	110	6	Exon	RNF26	ENSG00000173456	RNF26	15.8251	6.07833	↓	0.0044222	0.00581014
8530	chr9	62124857	62124943	87	5	Exon	ATP2B4	ENSG00000058668	ATP2B4	17.6637	12.4989	↓	0.00112433	0.00395742
8531	chr9	62126831	62126959	129	13	Exon	ATP2B4	ENSG00000058668	ATP2B4	83.7792	67.7154	↓	0.00167503	0.00423043
8549	chr9	70360483	70360672	190	9	Exon	ASB4	ENSG00000005981	ASB4	34.6739	19.5347	↓	0.0029016	0.00496915
8615	chr9	110196502	110196616	115	7	Exon	ENSSSCG00000015506	ENSG00000120332	TNN	36.4458	45.0288	↑	0.0022816	0.00461998
8619	chr9	113368077	113368134	58	5	Exon	ANGPTL1	ENSG00000116194	ANGPTL1	77.9809	65.4382	↓	6.0257e-05	0.00270796
8624	chr9	116110270	116111470	1201	40	Exon	GLUL	ENSG00000135821	GLUL	32.4711	21.3914	↓	0.0078394	0.00807653
8632	chr9	116803683	116804082	400	21	Exon	LAMC2	ENSG00000058085	LAMC2	32.5333	16.8346	↓	0.00093863	0.00378344
8720	chr9	123411376	123411410	35	5	Exon	NENF	ENSG00000117691	NENF	15.1033	7.50177	↓	0.00111621	0.00395347
8750	chr9	127191238	127192360	1123	47	Exon	ENSSSCG00000015623	NA	NA	17.1093	7.87066	↓	0.0065417	0.00710125
8750	chr9	127191238	127192360	1123	47	Exon	ENSSSCG00000015623	NA	NA	17.1093	7.87066	↓	0.0036623	0.00539126
8803	chr9	132210220	132210418	199	10	Exon	PFKFB2	ENSG00000123836	PFKFB2	19.2591	9.46011	↓	0.0041555	0.00565569
8885	chrX	5105743	5105886	144	6	Exon	ENSSSCG00000012102	ENSG00000092377	TBL1Y	42.4374	24.5384	↓	0.0036609	0.00539126
9075	chrX	50330567	50330615	49	5	Exon	ARHGEF9	ENSG00000131089	ARHGEF9	9.97016	15.8756	↑	0.0052033	0.00623782
9130	chrX	96836192	96836284	93	5	Exon	PGRMC1	ENSG00000101856	PGRMC1	16.4961	30.8566	↑	0.0054649	0.00639824
9	chr1	2657420	2657586	167	10	Intron	PRR18	ENSG00000176381	PRR18	10.9617	4.37238	↓	0.00024325	0.00312169
9	chr1	2657420	2657586	167	10	Intron	SFT2D1	ENSG00000198818	SFT2D1	10.9617	4.37238	↓	0.00163985	0.00420587
10	chr1	2704050	2704150	101	10	Intron	PRR18	ENSG00000176381	PRR18	70.9122	40.5132	↓	0.0037419	0.00543383
11	chr1	2852719	2852853	135	10	Intron	PRR18	ENSG00000176381	PRR18	21.4327	12.0077	↓	0.0002006	0.00312169
14	chr1	3367830	3367984	155	10	Intron	ENSSSCG00000004026	ENSG00000176424	AL132661.1	62.3703	79.286	↑	0.002524	0.00473789
14	chr1	3367830	3367984	155	10	Intron	T	ENSG00000164458	T	62.3703	79.286	↑	0.0045373	0.00587084
18	chr1	5610888	5611007	120	9	Intron	QKI	ENSG00000112531	QKI	34.0268	21.4015	↓	0.004256	0.00572935
21	chr1	6568336	6568431	96	6	Intron	PARK2	ENSG00000185345	PARK2	13.645	21.3339	↑	0.00013689	0.00303849
22	chr1	6945173	6945234	62	6	Intron	PARK2	ENSG00000185345	PARK2	26.8963	11.6426	↓	0.0030227	0.00505118
23	chr1	6988740	6988866	127	6	Intron	PARK2	ENSG00000185345	PARK2	23.2795	45.5414	↑	0.0068228	0.00730181
24	chr1	7035437	7035505	69	5	Intron	PARK2	ENSG00000185345	PARK2	23.8943	13.5245	↓	0.0051225	0.00618758
25	chr1	7111910	7111949	40	5	Intron	PARK2	ENSG00000185345	PARK2	57.1454	71.975	↑	0.0023429	0.00464892
26	chr1	7176049	7176198	150	6	Intron	PARK2	ENSG00000185345	PARK2	13.8133	8.3353	↓	0.00157726	0.00417733
28	chr1	7598146	7598197	52	5	Intron	AGPAT4	ENSG00000026652	AGPAT4	22.502	35.679	↑	0.00252	0.00473789
29	chr1	7625889	7625934	46	5	Intron	AGPAT4	ENSG00000026652	AGPAT4	74.2438	84.0094	↑	0.00199707	0.00447258
31	chr1	8351562	8351681	120	7	Intron	SLC22A1	ENSG00000175003	SLC22A1	11.2296	18.1343	↑	0.00016312	0.00303849
38	chr1	9621318	9621654	337	11	Intron	DYNLT1	ENSG00000146425	DYNLT1	27.0441	10.3173	↓	0.00114282	0.00396926
44	chr1	10515357	10515557	201	6	Intron	ZDHHC14	ENSG00000175048	ZDHHC14	16.9079	32.0319	↑	0.00198174	0.00446121
45	chr1	10533210	10533264	55	5	Intron	ZDHHC14	ENSG00000175048	ZDHHC14	58.4306	42.3451	↓	0.0028376	0.00492525
47	chr1	10689020	10689082	63	7	Intron	ARID1B	ENSG00000049618	ARID1B	34.4722	19.9354	↓	0.00023702	0.00312169
61	chr1	12307048	12307101	54	5	Intron	TIAM2	ENSG00000146426	TIAM2	36.2735	16.8613	↓	0.00106297	0.00389822
62	chr1	12325740	12325899	160	7	Intron	TIAM2	ENSG00000146426	TIAM2	21.0623	11.1266	↓	0.0048242	0.00602268
63	chr1	12351930	12352031	102	8	Intron	TIAM2	ENSG00000146426	TIAM2	56.1458	36.7333	↓	0.0043393	0.00576748
88	chr1	14818701	14818838	138	9	Intron	ENSSSCG00000004081	ENSG00000131018	SYNE1	21.8909	49.8022	↑	0.0041447	0.00565158
98	chr1	15026615	15026790	176	6	Intron	ENSSSCG00000004082	ENSG00000131018	SYNE1	28.2044	15.2602	↓	0.0039756	0.00556874
99	chr1	15038625	15038811	187	6	Intron	ENSSSCG00000004082	ENSG00000131018	SYNE1	35.9455	15.6358	↓	0.0052446	0.00627039
101	chr1	15082060	15082125	66	5	Intron	ENSSSCG00000004082	ENSG00000131018	SYNE1	25.5564	13.9967	↓	0.0047238	0.00596794
102	chr1	15088153	15088242	90	6	Intron	ENSSSCG00000004082	ENSG00000131018	SYNE1	23.981	13.3022	↓	0.0057023	0.00655131
103	chr1	15089300	15089452	153	6	Intron	ENSSSCG00000004082	ENSG00000131018	SYNE1	43.2428	21.4886	↓	0.00054051	0.00342264
104	chr1	15119306	15119548	243	19	Intron	ENSSSCG00000004082	ENSG00000131018	SYNE1	26.5843	9.83644	↓	0.0052377	0.00626804
114	chr1	16694709	16694846	138	5	Intron	PPP1R14C	ENSG00000198729	PPP1R14C	1.28828	11.323	↑	0.0085973	0.00869312
115	chr1	16727194	16727714	521	19	Intron	PPP1R14C	ENSG00000198729	PPP1R14C	23.9417	16.2957	↓	0.00198028	0.00446121
116	chr1	16778999	16779142	144	11	Intron	PPP1R14C	ENSG00000198729	PPP1R14C	25.5965	5.4679	↓	0.00069859	0.00355468
117	chr1	16819632	16819736	105	9	Intron	PPP1R14C	ENSG00000198729	PPP1R14C	2.13974	10.3049	↑	0.0025163	0.00473789
120	chr1	17203565	17203646	82	5	Intron	PCMT1	ENSG00000120265	PCMT1	25.2302	12.9773	↓	6.0068e-05	0.00270796
121	chr1	17268658	17268748	91	8	Intron	ENSSSCG00000004106	ENSG00000131023	LATS1	31.5129	14.4607	↓	0.0051958	0.00623782
121	chr1	17268658	17268748	91	8	Intron	KATNA1	ENSG00000186625	KATNA1	31.5129	14.4607	↓	0.0046847	0.00595292
122	chr1	17444615	17444704	90	7	Intron	ZC3H12D	ENSG00000178199	ZC3H12D	7.06328	15.7422	↑	0.0041787	0.00567101
129	chr1	20540501	20540654	154	7	Intron	SHPRH	ENSG00000146414	SHPRH	9.14669	17.863	↑	0.0078825	0.00810675
134	chr1	23039549	23039679	131	7	Intron	AIG1	ENSG00000146416	AIG1	25.0507	46.3798	↑	0.00136129	0.00408274
135	chr1	23298832	23299037	206	13	Intron	AIG1	ENSG00000146416	AIG1	36.6487	21.0107	↓	0.0026403	0.00481058
139	chr1	26916900	26916955	56	6	Intron	C6orf91	NA	NA	57.9164	47.5994	↓	0.00140049	0.00409659
140	chr1	26982344	26982457	114	8	Intron	CCDC28A	ENSG00000024862	CCDC28A	57.2935	29.7933	↓	0.004838	0.00603553
143	chr1	28547909	28547953	45	5	Intron	IL20RA	ENSG00000016402	IL20RA	56.097	42.8456	↓	0.0050822	0.00617047
153	chr1	32455016	32455362	347	17	Intron	VNN2	ENSG00000112303	VNN2	4.58896	12.8061	↑	0.0023962	0.00468172
157	chr1	33804756	33804814	59	5	Intron	EPB41L2	ENSG00000079819	EPB41L2	10.1967	17.9932	↑	5.6861e-05	0.00270796
159	chr1	34556754	34556790	37	5	Intron	L3MBTL3	ENSG00000198945	L3MBTL3	48.9452	31.8563	↓	0.0068996	0.00735543
162	chr1	36437545	36437685	141	6	Intron	PTPRK	ENSG00000152894	PTPRK	21.7627	29.2104	↑	0.0033389	0.00522753
164	chr1	38573040	38573251	212	10	Intron	TRMT11	ENSG00000066651	TRMT11	70.8639	53.2068	↓	0.0058421	0.00663867
170	chr1	42854690	42854805	116	5	Intron	C6orf170	ENSG00000146350	C6orf170	22.8227	45.0165	↑	0.0068566	0.00732845
176	chr1	45682570	45682611	42	5	Intron	SLC35F1	ENSG00000196376	SLC35F1	46.8917	35.7991	↓	0.00074063	0.00360432
180	chr1	52859462	52859551	90	7	Intron	COL19A1	ENSG00000082293	COL19A1	48.4869	30.956	↓	0.00153658	0.00417309
183	chr1	55284848	55285034	187	7	Intron	KCNQ5	ENSG00000185760	KCNQ5	6.92103	13.3726	↑	0.0033005	0.00520266
187	chr1	57034654	57034842	189	10	Intron	SYNCRIP	ENSG00000135316	SYNCRIP	41.6624	17.7153	↓	0.0027214	0.00484585
190	chr1	58302572	58302673	102	5	Intron	ZNF292	ENSG00000188994	ZNF292	14.8198	6.61547	↓	0.0044362	0.005817
206	chr1	69674393	69674521	129	5	Intron	C6orf168	ENSG00000146267	C6orf168	10.0619	21.8933	↑	0.0030776	0.00508475
209	chr1	70702411	70702485	75	6	Intron	SIM1	ENSG00000112246	SIM1	7.79021	14.1896	↑	0.00087822	0.00370242
214	chr1	71730324	71730446	123	5	Intron	GRIK2	ENSG00000164418	GRIK2	11.0944	25.552	↑	0.00094258	0.00378344
215	chr1	71860541	71860711	171	6	Intron	GRIK2	ENSG00000164418	GRIK2	19.4527	28.787	↑	0.0023603	0.00466256
218	chr1	74891670	74891756	87	5	Intron	BVES	ENSG00000112276	BVES	30.7074	13.8239	↓	0.0034839	0.00530801
223	chr1	75739988	75740211	224	7	Intron	PRDM1	ENSG00000057657	PRDM1	7.69499	26.4472	↑	9.5302e-05	0.0028812
225	chr1	76174675	76174949	275	13	Intron	RTN4IP1	ENSG00000130347	RTN4IP1	44.5728	18.9965	↓	0.00057562	0.00345438
226	chr1	76201527	76201597	71	5	Intron	RTN4IP1	ENSG00000130347	RTN4IP1	20.3857	9.06469	↓	0.0037034	0.00542161
232	chr1	76701877	76702148	272	8	Intron	C6orf203	ENSG00000130349	C6orf203	8.77082	27.8725	↑	0.0024416	0.00470624
238	chr1	77156899	77157063	165	10	Intron	SOBP	ENSG00000112320	SOBP	36.9609	20.0001	↓	0.0038761	0.00551559
239	chr1	77227188	77227273	86	6	Intron	SOBP	ENSG00000112320	SOBP	8.26846	28.1914	↑	0.0081159	0.00829536
240	chr1	77238161	77238278	118	5	Intron	SOBP	ENSG00000112320	SOBP	12.5835	18.7115	↑	0.00074199	0.00360432
241	chr1	77626587	77626667	81	7	Intron	SEC63	ENSG00000025796	SEC63	21.8366	10.7691	↓	0.00074199	0.00360432
243	chr1	77855955	77856336	382	16	Intron	NR2E1	ENSG00000112333	NR2E1	17.3499	34.2243	↑	0.0033622	0.00524134
245	chr1	78271014	78271141	128	5	Intron	FOXO3	ENSG00000118689	FOXO3	18.2864	6.6179	↓	0.0033622	0.00524134
246	chr1	78287574	78287770	197	6	Intron	FOXO3	ENSG00000118689	FOXO3	20.0748	8.91552	↓	0.00025529	0.00312169
256	chr1	79169958	79170555	598	17	Intron	GTF3C6	ENSG00000155115	GTF3C6	1.21075	14.9795	↑	0.0049025	0.00607127
257	chr1	79200032	79200096	65	6	Intron	BXDC1	NA	NA	38.4482	21.6507	↓	0.00065945	0.00351376
259	chr1	79495257	79495432	176	19	Intron	SLC22A16	ENSG00000004809	SLC22A16	39.9178	18.662	↓	0.00032221	0.00320578
262	chr1	79933692	79933845	154	13	Intron	FIG4	ENSG00000112367	FIG4	1.4401	16.1944	↑	0.00176123	0.00430253
266	chr1	80454746	80454857	112	5	Intron	SMPD2	ENSG00000135587	SMPD2	37.8422	60.0802	↑	0.0046553	0.00593823
266	chr1	80454746	80454857	112	5	Intron	ZBTB24	ENSG00000112365	ZBTB24	37.8422	60.0802	↑	0.0026193	0.00480255
267	chr1	80523987	80524083	97	7	Intron	PPIL6	ENSG00000185250	PPIL6	8.8944	16.5206	↑	3.5232e-05	0.0025727
268	chr1	80653573	80654804	1232	31	Intron	SLC16A10	ENSG00000112394	SLC16A10	33.9006	14.1661	↓	0.0072238	0.00759877
271	chr1	80770113	80770339	227	13	Intron	KIAA1919	ENSG00000173214	KIAA1919	36.9324	11.7872	↓	0.0055363	0.00644375
276	chr1	81084053	81084211	159	6	Intron	TRAF3IP2	ENSG00000056972	TRAF3IP2	34.6293	61.3531	↑	0.0068585	0.00732865
277	chr1	81139627	81139731	105	8	Intron	FYN	ENSG00000010810	FYN	29.5933	10.5673	↓	0.0045046	0.00584704
284	chr1	81653211	81653412	202	8	Intron	WISP3	ENSG00000112761	WISP3	10.9403	46.8947	↑	0.0020237	0.0044829
285	chr1	81664862	81664975	114	8	Intron	TUBE1	ENSG00000074935	TUBE1	22.52	46.8237	↑	0.00058281	0.00345438
300	chr1	85782132	85782281	150	8	Intron	NT5DC1	ENSG00000178425	NT5DC1	10.9265	26.0255	↑	0.0021049	0.00452542
302	chr1	86218948	86219015	68	6	Intron	BET3L	ENSG00000173626	BET3L	14.7608	26.7499	↑	0.00044096	0.00331259
305	chr1	87017414	87017513	100	5	Intron	ME1	ENSG00000065833	ME1	31.5997	19.1592	↓	0.00054288	0.00342264
306	chr1	87179255	87179626	372	16	Intron	ME1	ENSG00000065833	ME1	7.01141	30.5563	↑	0.00072144	0.0035902
307	chr1	87180159	87180308	150	7	Intron	ME1	ENSG00000065833	ME1	30.8789	11.4336	↓	0.0042824	0.00573453
309	chr1	87230108	87230189	82	6	Intron	PGM3	ENSG00000013375	PGM3	49.8073	23.0343	↓	0.0039038	0.0055245
317	chr1	90802077	90802294	218	20	Intron	BCKDHB	ENSG00000083123	BCKDHB	23.1895	2.14832	↓	0.0034569	0.00529727
336	chr1	94972483	94972611	129	10	Intron	MYO6	ENSG00000196586	MYO6	34.2234	9.20267	↓	0.00023546	0.00312169
337	chr1	94998956	94999062	107	8	Intron	MYO6	ENSG00000196586	MYO6	19.3937	30.9672	↑	0.0016048	0.0041966
342	chr1	95880828	95880995	168	8	Intron	ENSSSCG00000004482	ENSG00000111799	COL12A1	43.1125	24.2804	↓	0.0050635	0.00615705
343	chr1	95900824	95900895	72	5	Intron	ENSSSCG00000004482	ENSG00000111799	COL12A1	14.9435	8.92306	↓	0.0053002	0.00630266
343	chr1	95900824	95900895	72	5	Intron	ENSSSCG00000004484	ENSG00000111799	COL12A1	14.9435	8.92306	↓	0.00185598	0.00435628
346	chr1	97359020	97359078	59	6	Intron	CD109	ENSG00000156535	CD109	66.7605	45.4994	↓	0.0051628	0.00621518
347	chr1	98367382	98367502	121	6	Intron	SETBP1	ENSG00000152217	SETBP1	32.6625	16.2376	↓	0.0042784	0.00573453
348	chr1	98404441	98404553	113	5	Intron	SETBP1	ENSG00000152217	SETBP1	58.9036	30.0499	↓	0.00160344	0.0041966
353	chr1	99109514	99109633	120	5	Intron	SLC14A2	ENSG00000132874	SLC14A2	15.091	4.85281	↓	0.00117532	0.00398807
356	chr1	99651451	99651546	96	5	Intron	ENSSSCG00000004497	ENSG00000152229	PSTPIP2	41.0674	19.8908	↓	0.0033433	0.00522818
357	chr1	99667356	99667404	49	5	Intron	ENSSSCG00000004497	ENSG00000152229	PSTPIP2	10.9909	20.0144	↑	0.0053635	0.00633838
358	chr1	99670556	99670642	87	8	Intron	ENSSSCG00000004497	ENSG00000152229	PSTPIP2	35.0186	15.9861	↓	0.00027717	0.00317805
360	chr1	99736052	99736312	261	8	Intron	HAUS1	ENSG00000152240	HAUS1	0.754831	14.294	↑	0.0062572	0.00690604
361	chr1	99754431	99754494	64	7	Intron	ATP5A1	ENSG00000152234	ATP5A1	12.923	3.06047	↓	0.0043014	0.00574317
365	chr1	100238734	100238895	162	12	Intron	LOXHD1	ENSG00000167210	LOXHD1	45.8045	30.0863	↓	0.0020772	0.00451039
371	chr1	101100359	101100445	87	7	Intron	SMAD2	ENSG00000175387	SMAD2	72.2505	50.8478	↓	7.8664e-05	0.00284828
383	chr1	106098478	106098601	124	8	Intron	DCC	ENSG00000187323	DCC	16.7354	8.84829	↓	0.00029879	0.00317805
387	chr1	107791826	107791852	27	5	Intron	TCF4	ENSG00000196628	TCF4	28.6475	20.5164	↓	0.00033846	0.00321656
396	chr1	110145966	110146072	107	10	Intron	MTFMT	ENSG00000103707	MTFMT	24.4834	33.8499	↑	0.0024371	0.00470624
397	chr1	110518753	110518903	151	10	Intron	OAZ2	ENSG00000180304	OAZ2	34.1094	15.3745	↓	5.5344e-05	0.00270796
398	chr1	110521799	110521895	97	6	Intron	OAZ2	ENSG00000180304	OAZ2	16.9796	8.64962	↓	0.006159	0.00684357
399	chr1	111442206	111442323	118	5	Intron	DAPK2	ENSG00000035664	DAPK2	46.4032	29.3429	↓	6.4072e-05	0.00270796
401	chr1	112069575	112069792	218	19	Intron	CA12	ENSG00000074410	CA12	32.3582	7.38795	↓	0.0027763	0.00487663
401	chr1	112069575	112069792	218	19	Intron	ENSSSCG00000004564	ENSG00000138613	APH1B	32.3582	7.38795	↓	0.00049539	0.00338537
404	chr1	112699608	112699674	67	6	Intron	TLN2	ENSG00000171914	TLN2	29.6148	17.5628	↓	0.0004789	0.00337414
417	chr1	119048692	119048736	45	5	Intron	TCF12	ENSG00000140262	TCF12	26.1481	39.9444	↑	0.00072328	0.0035902
422	chr1	120655234	120655409	176	15	Intron	NEDD4	ENSG00000069869	NEDD4	12.5758	4.12295	↓	0.000115889	0.00299917
423	chr1	120992710	120992915	206	8	Intron	PRTG	ENSG00000166450	PRTG	13.2311	32.7486	↑	0.00087955	0.00370242
425	chr1	121288109	121288250	142	7	Intron	RAB27A	ENSG00000069974	RAB27A	48.2327	28.4352	↓	0.00172028	0.00426682
430	chr1	124287696	124287771	76	6	Intron	MYO5C	ENSG00000128833	MYO5C	14.9332	28.5048	↑	0.003156	0.00513175
431	chr1	124732140	124732579	440	20	Intron	ENSSSCG00000004626	ENSG00000138594	TMOD3	33.7912	3.43685	↓	0.006281	0.0069268
431	chr1	124732140	124732579	440	20	Intron	LEO1	ENSG00000166477	LEO1	33.7912	3.43685	↓	0.00048028	0.00337414
432	chr1	124804358	124804378	21	5	Intron	LEO1	ENSG00000166477	LEO1	34.2364	20.3328	↓	0.0032981	0.00520266
433	chr1	124811683	124811858	176	10	Intron	LEO1	ENSG00000166477	LEO1	27.0918	12.4611	↓	0.00138177	0.00408603
434	chr1	124812638	124812771	134	7	Intron	LEO1	ENSG00000166477	LEO1	24.8762	7.82297	↓	0.0078171	0.0080604
435	chr1	124848072	124848279	208	10	Intron	LEO1	ENSG00000166477	LEO1	27.3299	8.34481	↓	0.0029557	0.00501382
440	chr1	126026514	126026603	90	8	Intron	ENSSSCG00000004635	ENSG00000138600	AC012100.1	29.2979	12.6251	↓	0.0051794	0.00622768
441	chr1	126046502	126046591	90	9	Intron	ENSSSCG00000004635	ENSG00000138600	AC012100.1	34.3429	12.1316	↓	0.0051794	0.00622768
442	chr1	126271044	126271117	74	6	Intron	USP50	ENSG00000170236	USP50	22.7954	35.259	↑	0.0026361	0.00481058
442	chr1	126271044	126271117	74	6	Intron	USP8	ENSG00000138592	USP8	22.7954	35.259	↑	0.0053574	0.00633838
443	chr1	126654076	126654202	127	10	Intron	ENSSSCG00000004643	ENSG00000140284	SLC27A2	9.13808	18.8883	↑	0.0032634	0.00518019
445	chr1	127452571	127452725	155	8	Intron	C15orf33	ENSG00000166262	C15orf33	11.5907	2.14391	↓	0.0021239	0.00452809
448	chr1	128012463	128012586	124	6	Intron	SECISBP2L	ENSG00000138593	SECISBP2L	15.0493	30.7553	↑	0.00058131	0.00345438
449	chr1	128023724	128023875	152	6	Intron	SECISBP2L	ENSG00000138593	SECISBP2L	20.813	16.3989	↓	0.00067504	0.00352775
451	chr1	129320572	129320694	123	6	Intron	SEMA6D	ENSG00000137872	SEMA6D	32.3948	18.4069	↓	0.00169623	0.0042491
455	chr1	131685228	131685445	218	21	Intron	ENSSSCG00000004665	ENSG00000137767	SQRDL	41.4685	8.85254	↓	0.0032043	0.00515151
456	chr1	131690408	131690477	70	5	Intron	ENSSSCG00000004665	ENSG00000137767	SQRDL	47.9273	64.8862	↑	0.0082173	0.00837519
459	chr1	132462435	132462584	150	9	Intron	SORD	ENSG00000140263	SORD	20.5425	35.1911	↑	0.0049389	0.00609219
463	chr1	133335560	133335714	155	13	Intron	CASC4	ENSG00000166734	CASC4	7.20212	11.9936	↑	0.00548	0.00640819
464	chr1	133826005	133826210	206	5	Intron	MFAP1	ENSG00000140259	MFAP1	25.0515	13.1626	↓	0.0035626	0.00534545
467	chr1	135105009	135105139	131	9	Intron	HAUS2	ENSG00000137814	HAUS2	16.3339	8.47524	↓	0.0058371	0.00663801
467	chr1	135105009	135105139	131	9	Intron	ZFP106	ENSG00000103994	ZFP106	16.3339	8.47524	↓	0.0055975	0.00648515
468	chr1	135170436	135170542	107	8	Intron	SNAP23	ENSG00000092531	SNAP23	42.5404	24.1103	↓	0.0054575	0.00639824
469	chr1	135245172	135245363	192	15	Intron	CAPN3	ENSG00000092529	CAPN3	39.2097	14.1559	↓	0.0030569	0.00507527
472	chr1	137994497	137994593	97	6	Intron	FSIP1	ENSG00000150667	FSIP1	25.0061	36.3536	↑	0.0065762	0.0071215
476	chr1	145188343	145188471	129	10	Intron	IGF1R	ENSG00000140443	IGF1R	20.9213	9.41052	↓	0.00025516	0.00312169
478	chr1	145781280	145781460	181	13	Intron	LRRC28	ENSG00000168904	LRRC28	31.3847	16.8386	↓	0.0048209	0.00602268
479	chr1	146052081	146052241	161	6	Intron	MEF2A	ENSG00000068305	MEF2A	18.4585	11.1115	↓	0.0033773	0.00525204
491	chr1	153433231	153433442	212	9	Intron	ENSSSCG00000004855	ENSG00000166377	ATP9B	25.8396	13.0534	↓	0.0045613	0.00588235
503	chr1	155454387	155454565	179	5	Intron	ZNF516	ENSG00000101493	ZNF516	30.8175	13.7319	↓	0.00102365	0.00387289
504	chr1	155454734	155454837	104	6	Intron	ZNF516	ENSG00000101493	ZNF516	4.9942	15.8922	↑	0.0034353	0.00528545
505	chr1	155460998	155461525	528	16	Intron	ZNF516	ENSG00000101493	ZNF516	27.633	11.4286	↓	0.00112154	0.00395596
506	chr1	155462743	155462861	119	7	Intron	ZNF516	ENSG00000101493	ZNF516	23.1918	11.3375	↓	0.0077562	0.00800833
507	chr1	155463783	155463993	211	11	Intron	ZNF516	ENSG00000101493	ZNF516	19.1518	9.18259	↓	0.0053446	0.00632992
526	chr1	168707228	168707446	219	5	Intron	SEC11C	ENSG00000166562	SEC11C	19.6579	29.501	↑	0.00161896	0.00420587
528	chr1	169389740	169389772	33	5	Intron	ENSSSCG00000004920	ENSG00000049759	NEDD4L	98.9905	68.1988	↓	0.0048191	0.00602268
536	chr1	170598581	170599071	491	22	Intron	DPP8	ENSG00000074603	DPP8	38.7154	16.1172	↓	0.00060161	0.00345438
539	chr1	171646879	171646968	90	7	Intron	RPL4	ENSG00000174444	RPL4	25.6417	15.5585	↓	0.00060161	0.00345438
540	chr1	171853086	171853253	168	5	Intron	SMAD6	ENSG00000137834	SMAD6	27.2297	8.53955	↓	0.00182139	0.00433286
542	chr1	172791795	172791876	82	7	Intron	MAP2K5	ENSG00000137764	MAP2K5	44.1686	7.92738	↓	0.00182139	0.00433286
544	chr1	173970753	173970902	150	5	Intron	CORO2B	ENSG00000103647	CORO2B	12.1905	4.78525	↓	0.0030012	0.00503968
559	chr1	188315906	188316003	98	6	Intron	SOS2	ENSG00000100485	SOS2	30.4072	18.3381	↓	0.0029639	0.00501382
560	chr1	188340473	188340554	82	7	Intron	SOS2	ENSG00000100485	SOS2	16.9431	25.5816	↑	0.0036174	0.00536761
561	chr1	188377420	188377446	27	5	Intron	SOS2	ENSG00000100485	SOS2	34.1032	17.1811	↓	0.00079943	0.00364218
562	chr1	188436325	188436447	123	5	Intron	L2HGDH	ENSG00000087299	L2HGDH	14.5103	7.88546	↓	0.0034849	0.00530801
563	chr1	188976259	188976381	123	7	Intron	PYGL	ENSG00000100504	PYGL	9.54348	16.1075	↑	0.00033516	0.00321656
566	chr1	190830952	190831069	118	6	Intron	STYX	ENSG00000198252	STYX	22.5799	14.2665	↓	0.0006387	0.00351376
567	chr1	191062908	191063038	131	11	Intron	PLEKHC1	NA	NA	51.3639	27.8516	↓	0.00106421	0.00389822
570	chr1	193460700	193460830	131	5	Intron	KTN1	ENSG00000126777	KTN1	33.3744	16.4144	↓	0.0053231	0.00631139
571	chr1	193467265	193467581	317	18	Intron	KTN1	ENSG00000126777	KTN1	25.5163	11.5308	↓	0.0038011	0.00547011
572	chr1	193496904	193496968	65	5	Intron	KTN1	ENSG00000126777	KTN1	58.4191	39.6243	↓	0.00066396	0.00351376
575	chr1	196215510	196215679	170	15	Intron	PSMA3	ENSG00000100567	PSMA3	44.6995	21.2337	↓	0.00066396	0.00351376
577	chr1	196402395	196402450	56	7	Intron	ARID4A	ENSG00000032219	ARID4A	28.6192	46.4983	↑	0.0031752	0.00514566
581	chr1	197790674	197790727	54	5	Intron	ENSSSCG00000005081	ENSG00000171962	LRRC48	23.2847	7.55415	↓	0.00068043	0.00352775
582	chr1	198448458	198448550	93	5	Intron	MNAT1	ENSG00000020426	MNAT1	14.1449	7.35187	↓	0.00155552	0.00417681
583	chr1	198469241	198469324	84	10	Intron	MNAT1	ENSG00000020426	MNAT1	27.3177	12.8957	↓	0.00125987	0.00404848
584	chr1	198810673	198810781	109	5	Intron	SLC38A6	ENSG00000139974	SLC38A6	22.7098	13.8306	↓	0.0047418	0.00598065
587	chr1	199403204	199403414	211	6	Intron	PRKCH	ENSG00000027075	PRKCH	13.6184	25.6622	↑	0.0005965	0.00345438
589	chr1	200742703	200742821	119	6	Intron	NTRK3	ENSG00000140538	NTRK3	28.0211	12.7287	↓	0.00168266	0.00423043
591	chr1	202874460	202874548	89	5	Intron	SYNE2	ENSG00000054654	SYNE2	15.348	25.4875	↑	0.0023	0.00463223
596	chr1	210666093	210666148	56	6	Intron	PTPLAD2	ENSG00000188921	PTPLAD2	47.4189	35.5716	↓	0.0022396	0.00459945
597	chr1	210666221	210666268	48	6	Intron	PTPLAD2	ENSG00000188921	PTPLAD2	42.9154	34.8529	↓	0.00104396	0.00389155
598	chr1	211241427	211241530	104	6	Intron	MLLT3	ENSG00000171843	MLLT3	70.8519	59.1505	↓	0.0080817	0.00826389
601	chr1	214000503	214000619	117	6	Intron	SH3GL2	ENSG00000107295	SH3GL2	24.0837	41.5287	↑	0.0046427	0.00592593
604	chr1	215151255	215151400	146	6	Intron	BNC2	ENSG00000173068	BNC2	22.4193	40.9516	↑	0.0043006	0.00574317
606	chr1	216484095	216484162	68	7	Intron	PSIP1	ENSG00000164985	PSIP1	18.936	5.3381	↓	0.00119714	0.00399686
606	chr1	216484095	216484162	68	7	Intron	SNAPC3	ENSG00000164975	SNAPC3	18.936	5.3381	↓	0.002196	0.00458022
614	chr1	225193400	225193534	135	5	Intron	ENSSSCG00000005198	ENSG00000107077	KDM4C	32.6608	40.3251	↑	0.0034563	0.00529727
615	chr1	226069579	226070238	660	19	Intron	KIAA2026	ENSG00000183354	KIAA2026	31.6384	17.1557	↓	0.006683	0.00719381
620	chr1	231580121	231580358	238	8	Intron	ENSSSCG00000005240	ENSG00000107099	DOCK8	12.6444	23.9835	↑	0.00051927	0.00340069
622	chr1	232811460	232811598	139	7	Intron	TJP2	ENSG00000119139	TJP2	28.7166	44.9634	↑	0.0064239	0.00702374
627	chr1	232996293	232996502	210	14	Intron	C9orf61	NA	NA	44.8031	11.1143	↓	0.0021807	0.00456848
628	chr1	233016714	233016931	218	19	Intron	C9orf61	NA	NA	47.7886	23.4128	↓	0.00174394	0.00427775
634	chr1	234366048	234366158	111	6	Intron	TRPM3	ENSG00000083067	TRPM3	14.0815	7.5382	↓	0.00052062	0.00340069
635	chr1	234426973	234427109	137	11	Intron	TRPM3	ENSG00000083067	TRPM3	56.3323	35.2759	↓	0.0039396	0.00555251
636	chr1	234486958	234487068	111	9	Intron	TRPM3	ENSG00000083067	TRPM3	17.8745	30.2835	↑	0.0032847	0.00519256
644	chr1	235745830	235745994	165	11	Intron	C9orf57	ENSG00000204669	C9orf57	24.2167	9.51128	↓	0.00163529	0.00420587
645	chr1	235851386	235851412	27	5	Intron	C9orf57	ENSG00000204669	C9orf57	13.7671	5.8472	↓	0.00163529	0.00420587
664	chr1	240799954	240800148	195	9	Intron	VPS13A	ENSG00000197969	VPS13A	51.1752	33.2128	↓	2.1388e-05	0.00217146
665	chr1	241011993	241012041	49	5	Intron	VPS13A	ENSG00000197969	VPS13A	35.4815	24.1025	↓	0.0026619	0.00481986
675	chr1	247514617	247514990	374	13	Intron	TLN1	ENSG00000137076	TLN1	27.3085	15.7229	↓	0.0026449	0.00481058
679	chr1	248919973	248920088	116	8	Intron	PAX5	ENSG00000196092	PAX5	18.1281	36.1979	↑	0.0081218	0.00829938
680	chr1	248999801	248999854	54	5	Intron	PAX5	ENSG00000196092	PAX5	15.7925	39.6745	↑	0.00030226	0.00317805
681	chr1	249075917	249076053	137	12	Intron	PAX5	ENSG00000196092	PAX5	11.3903	6.24584	↓	0.00030481	0.00317808
684	chr1	250053202	250053372	171	12	Intron	FRMPD1	ENSG00000070601	FRMPD1	34.9916	18.8764	↓	0.0040772	0.00562587
689	chr1	250927368	250927384	17	5	Intron	TMOD1	ENSG00000136842	TMOD1	28.8912	16.4868	↓	0.0050156	0.00612754
690	chr1	251010308	251010430	123	11	Intron	NCBP1	ENSG00000136937	NCBP1	46.4839	10.4069	↓	0.00138051	0.00408603
692	chr1	251353395	251353612	218	21	Intron	HEMGN	ENSG00000136929	HEMGN	17.5426	4.66391	↓	0.0034979	0.00531927
693	chr1	251486096	251486187	92	7	Intron	TRIM14	ENSG00000106785	TRIM14	13.8942	22.5735	↑	0.00180414	0.00432487
694	chr1	251797151	251797368	218	19	Intron	GABBR2	ENSG00000136928	GABBR2	31.6863	9.21251	↓	0.005359	0.00633838
695	chr1	251860654	251860983	330	9	Intron	GABBR2	ENSG00000136928	GABBR2	20.9247	9.6236	↓	0.0026234	0.004803
696	chr1	251863031	251863203	173	7	Intron	GABBR2	ENSG00000136928	GABBR2	20.625	46.3703	↑	0.0053354	0.00632443
698	chr1	252200893	252201104	212	9	Intron	GALNT12	ENSG00000119514	GALNT12	26.7464	16.6902	↓	0.0047441	0.00598065
701	chr1	252457840	252457990	151	6	Intron	TGFBR1	ENSG00000106799	TGFBR1	17.3858	9.94822	↓	0.0040979	0.00563448
704	chr1	253493401	253493547	147	6	Intron	ERP44	ENSG00000023318	ERP44	5.04612	13.3297	↑	0.0020376	0.00449556
707	chr1	254679823	254679987	165	6	Intron	PPAPR3	NA	NA	30.3586	21.9581	↓	0.0051755	0.00622703
710	chr1	258243732	258243988	257	7	Intron	ABCA1	ENSG00000165029	ABCA1	31.5312	12.3122	↓	0.0030352	0.00506682
711	chr1	258249516	258249687	172	12	Intron	ABCA1	ENSG00000165029	ABCA1	38.547	17.0981	↓	0.005405	0.0063611
716	chr1	258584178	258584348	171	5	Intron	SLC44A1	ENSG00000070214	SLC44A1	21.4973	8.03641	↓	0.0037219	0.00542189
717	chr1	258625369	258625512	144	10	Intron	SLC44A1	ENSG00000070214	SLC44A1	35.9418	9.38841	↓	0.00031812	0.00320578
719	chr1	258874306	258874396	91	6	Intron	FSD1L	ENSG00000106701	FSD1L	45.0432	24.8562	↓	0.00026202	0.00312169
720	chr1	258881699	258881782	84	7	Intron	FSD1L	ENSG00000106701	FSD1L	46.0955	28.9957	↓	0.000542	0.00342264
724	chr1	260590160	260590235	76	6	Intron	ZNF462	ENSG00000148143	ZNF462	24.3985	16.4113	↓	0.0065024	0.00707531
725	chr1	260593386	260593477	92	6	Intron	ZNF462	ENSG00000148143	ZNF462	37.9881	25.4037	↓	0.0036434	0.00538019
733	chr1	262797620	262797792	173	14	Intron	CTNNAL1	ENSG00000119326	CTNNAL1	31.5846	6.47252	↓	0.00129605	0.00407164
741	chr1	265371392	265371486	95	5	Intron	C9orf84	ENSG00000165181	C9orf84	16.1961	20.3159	↑	0.00114286	0.00396926
746	chr1	266183631	266183760	130	9	Intron	HSDL2	ENSG00000119471	HSDL2	45.6704	31.013	↓	0.0021026	0.00452542
746	chr1	266183631	266183760	130	9	Intron	KIAA1958	ENSG00000165185	KIAA1958	45.6704	31.013	↓	0.0022411	0.00459945
748	chr1	266452640	266453025	386	16	Intron	SNX30	ENSG00000148158	SNX30	28.3189	44.5394	↑	0.00042367	0.00331259
752	chr1	267664149	267664323	175	7	Intron	ZNF618	ENSG00000157657	ZNF618	16.6672	24.1518	↑	0.0046214	0.00591996
753	chr1	267673143	267673323	181	8	Intron	ZNF618	ENSG00000157657	ZNF618	12.3463	20.0832	↑	0.0086789	0.0087665
755	chr1	267810333	267810457	125	5	Intron	COL27A1	ENSG00000196739	COL27A1	24.7523	51.2831	↑	0.00099656	0.00384227
756	chr1	267849057	267849158	102	6	Intron	COL27A1	ENSG00000196739	COL27A1	28.5522	41.3028	↑	0.00109932	0.00394341
757	chr1	267857785	267858059	275	12	Intron	COL27A1	ENSG00000196739	COL27A1	26.1942	46.0064	↑	0.0039967	0.00557474
758	chr1	267861785	267862015	231	11	Intron	COL27A1	ENSG00000196739	COL27A1	36.807	18.7653	↓	0.0036006	0.00535959
759	chr1	267871060	267871256	197	5	Intron	COL27A1	ENSG00000196739	COL27A1	5.56989	14.3088	↑	0.0061984	0.0068739
760	chr1	267917128	267917243	116	7	Intron	COL27A1	ENSG00000196739	COL27A1	19.9486	46.7981	↑	0.0031774	0.00514566
761	chr1	267945856	267946011	156	5	Intron	COL27A1	ENSG00000196739	COL27A1	4.84422	14.4466	↑	0.00153511	0.00417309
762	chr1	267955118	267955225	108	11	Intron	COL27A1	ENSG00000196739	COL27A1	48.2082	20.0988	↓	0.0088006	0.00886821
764	chr1	267975095	267975249	155	6	Intron	ENSSSCG00000005488	ENSG00000228278	ORM2	82.9212	57.0999	↓	0.00065561	0.00351376
767	chr1	268552543	268552640	98	8	Intron	TNC	ENSG00000041982	TNC	15.8665	3.20014	↓	0.0051576	0.00621361
771	chr1	270748411	270748560	150	5	Intron	ASTN2	ENSG00000148219	ASTN2	2.14788	13.0868	↑	0.0027024	0.00483687
772	chr1	270748840	270749014	175	7	Intron	ASTN2	ENSG00000148219	ASTN2	46.8645	27.3397	↓	0.0064401	0.00703501
773	chr1	270959915	270960087	173	14	Intron	ASTN2	ENSG00000148219	ASTN2	31.9091	15.1471	↓	0.0056183	0.00649947
781	chr1	274569969	274570085	117	10	Intron	C5	ENSG00000106804	C5	48.0587	25.9488	↓	0.006381	0.00699941
783	chr1	275113754	275113880	127	5	Intron	ENSSSCG00000005518	NA	NA	24.2058	34.1069	↑	0.00108388	0.00391794
784	chr1	275131207	275131284	78	7	Intron	ENSSSCG00000005518	NA	NA	11.0462	20.758	↑	0.00030145	0.00317805
786	chr1	275506581	275506741	161	15	Intron	DAB2IP	ENSG00000136848	DAB2IP	63.3425	35.9427	↓	0.00061675	0.00349553
791	chr1	275820916	275821041	126	5	Intron	ENSSSCG00000005525	ENSG00000175764	TTLL11	24.5246	16.7781	↓	0.0028213	0.00490653
792	chr1	275866088	275866458	371	16	Intron	ENSSSCG00000005525	ENSG00000175764	TTLL11	20.7849	9.25123	↓	0.0062968	0.00693765
795	chr1	278631665	278631732	68	5	Intron	STRBP	ENSG00000165209	STRBP	26.3254	12.6186	↓	0.00088107	0.00370274
796	chr1	278646713	278646817	105	6	Intron	STRBP	ENSG00000165209	STRBP	39.4559	23.5786	↓	0.0025196	0.00473789
802	chr1	279964605	279964721	117	5	Intron	NEK6	ENSG00000119408	NEK6	14.3741	27.327	↑	0.00178408	0.00432411
803	chr1	280367983	280368103	121	10	Intron	NR6A1	ENSG00000148200	NR6A1	64.1259	43.0025	↓	0.00143913	0.00411732
804	chr1	281121140	281121246	107	5	Intron	PBX3	ENSG00000167081	PBX3	7.58569	17.5426	↑	0.0029783	0.00502243
809	chr1	281352098	281352154	57	5	Intron	FAM125B	ENSG00000196814	FAM125B	14.8373	27.9379	↑	0.0055008	0.00642104
813	chr1	281991170	281991278	109	5	Intron	RALGPS1	ENSG00000136828	RALGPS1	10.7583	21.165	↑	0.00173989	0.00427775
814	chr1	282027813	282027995	183	9	Intron	RALGPS1	ENSG00000136828	RALGPS1	23.03	35.3506	↑	0.00055654	0.00343728
815	chr1	282038021	282038167	147	8	Intron	RALGPS1	ENSG00000136828	RALGPS1	23.0594	42.7691	↑	0.0062964	0.00693765
816	chr1	282085648	282085820	173	8	Intron	RALGPS1	ENSG00000136828	RALGPS1	34.1124	50.0861	↑	9.5949e-05	0.0028812
817	chr1	282107694	282107838	145	7	Intron	RALGPS1	ENSG00000136828	RALGPS1	40.6674	17.6025	↓	0.00035752	0.00323821
818	chr1	282206144	282206288	145	6	Intron	GARNL3	ENSG00000136895	GARNL3	25.0525	41.0144	↑	0.0034578	0.00529727
819	chr1	282207279	282207346	68	6	Intron	GARNL3	ENSG00000136895	GARNL3	49.9751	35.269	↓	0.0023811	0.00467408
820	chr1	282270312	282270460	149	5	Intron	GARNL3	ENSG00000136895	GARNL3	25.8741	10.0457	↓	0.0037842	0.00545738
821	chr1	282343596	282343862	267	9	Intron	LRSAM1	ENSG00000148356	LRSAM1	45.4359	30.1324	↓	0.0053	0.00630266
824	chr1	282540178	282540316	139	8	Intron	STXBP1	ENSG00000136854	STXBP1	16.6833	27.4468	↑	0.000176054	0.00312169
825	chr1	282544249	282544373	125	5	Intron	STXBP1	ENSG00000136854	STXBP1	31.187	39.8581	↑	0.0087005	0.00878284
826	chr1	282805358	282805433	76	6	Intron	ENG	ENSG00000106991	ENG	10.4344	19.5685	↑	0.0006609	0.00351376
827	chr1	282814085	282814162	78	5	Intron	ENG	ENSG00000106991	ENG	11.5862	1.46285	↓	0.004704	0.00595676
831	chr1	283513337	283513465	129	6	Intron	CERCAM	ENSG00000167123	CERCAM	34.8258	42.5065	↑	0.00047698	0.00337414
832	chr1	283670384	283670470	87	7	Intron	SPTAN1	ENSG00000197694	SPTAN1	30.817	11.0764	↓	0.0053202	0.00631139
833	chr1	283704410	283704507	98	5	Intron	WDR34	ENSG00000119333	WDR34	31.797	13.9856	↓	0.00096433	0.00380628
834	chr1	283869103	283869138	36	5	Intron	CCBL1	ENSG00000171097	CCBL1	5.57132	15.8752	↑	0.005697	0.00654912
835	chr1	283871191	283871264	74	6	Intron	CCBL1	ENSG00000171097	CCBL1	26.2616	49.4335	↑	0.0020591	0.00449676
836	chr1	283878703	283878793	91	6	Intron	CCBL1	ENSG00000171097	CCBL1	18.5872	34.5507	↑	0.00035726	0.00323821
837	chr1	283920915	283920961	47	5	Intron	PHYHD1	ENSG00000175287	PHYHD1	28.8784	19.9548	↓	0.00054113	0.00342264
838	chr1	283983009	283983057	49	5	Intron	NUP188	ENSG00000095319	NUP188	47.6953	33.049	↓	0.0036845	0.0054059
839	chr1	284094678	284094744	67	6	Intron	PPP2R4	ENSG00000119383	PPP2R4	32.7605	19.7859	↓	0.00021571	0.00312169
840	chr1	284095067	284095163	97	5	Intron	PPP2R4	ENSG00000119383	PPP2R4	8.79613	16.5621	↑	0.0029044	0.00496915
845	chr1	284627461	284627505	45	5	Intron	PRRX2	ENSG00000167157	PRRX2	13.3285	20.5891	↑	0.0046218	0.00591996
846	chr1	284765891	284766011	121	6	Intron	PRRX2	ENSG00000167157	PRRX2	11.6096	5.80236	↓	0.0033156	0.00520873
849	chr1	285444219	285444356	138	7	Intron	ENSSSCG00000005699	ENSG00000230938	RP11-88G17.6	8.45189	17.1053	↑	0.0058032	0.00660907
850	chr1	285491386	285491606	221	10	Intron	ENSSSCG00000005699	ENSG00000230938	RP11-88G17.6	59.768	51.5866	↓	0.00168347	0.00423043
851	chr1	285513449	285513592	144	5	Intron	ENSSSCG00000005699	ENSG00000230938	RP11-88G17.6	43.9116	62.5155	↑	0.00146163	0.00412338
852	chr1	285675887	285675928	42	5	Intron	ENSSSCG00000005701	ENSG00000130707	ASS1	33.1421	43.2222	↑	0.0020832	0.00451039
861	chr1	287019783	287019905	123	5	Intron	RAPGEF1	ENSG00000107263	RAPGEF1	18.952	36.9558	↑	0.007859	0.00809157
862	chr1	287178525	287178774	250	6	Intron	MED27	ENSG00000160563	MED27	25.9237	40.2089	↑	0.0058955	0.00667418
863	chr1	287728836	287728926	91	9	Intron	SETX	ENSG00000107290	SETX	54.536	35.697	↓	0.000155053	0.00303849
864	chr1	287799030	287799303	274	7	Intron	SETX	ENSG00000107290	SETX	33.8055	39.1579	↑	0.0005161	0.00340069
870	chr1	288548355	288548428	74	5	Intron	ENSSSCG00000005741	ENSG00000187642	C1orf170	52.0573	38.6455	↓	0.0066794	0.00719132
871	chr1	289215953	289216272	320	16	Intron	ENSSSCG00000005741	ENSG00000187642	C1orf170	23.474	39.7196	↑	0.00083535	0.00365869
874	chr1	290594605	290594814	210	12	Intron	HDHD2	ENSG00000167220	HDHD2	3.63978	25.4486	↑	0.0045436	0.00587084
875	chr1	290818894	290819129	236	7	Intron	C18orf22	NA	NA	7.43368	32.0802	↑	0.003437	0.00528545
878	chr1	292273231	292273362	132	5	Intron	ENSSSCG00000005784	ENSG00000140479	PCSK6	5.71685	18.7067	↑	0.0044775	0.00583723
900	chr10	1790557	1790705	149	5	Intron	TROVE2	ENSG00000116747	TROVE2	7.01374	51.8406	↑	0.00122	0.00401181
901	chr10	1808861	1808997	137	5	Intron	TROVE2	ENSG00000116747	TROVE2	17.3088	43.1614	↑	0.00031852	0.00320578
907	chr10	2100359	2100433	75	7	Intron	ENSSSCG00000010807	ENSG00000253148	RGS21	15.0656	23.4083	↑	0.00024473	0.00312169
908	chr10	2100915	2101083	169	8	Intron	ENSSSCG00000010807	ENSG00000253148	RGS21	7.46468	19.6532	↑	0.00077744	0.0036354
914	chr10	2279759	2279919	161	5	Intron	RGS18	ENSG00000150681	RGS18	29.5387	20.7299	↓	0.0039599	0.00556577
926	chr10	3718406	3718610	205	6	Intron	FAM5C	ENSG00000162670	FAM5C	24.2521	12.1113	↓	0.0036973	0.00542161
943	chr10	6042945	6043033	89	7	Intron	ENSSSCG00000010812	ENSG00000042781	USH2A	11.4553	24.0999	↑	0.0050588	0.00615705
946	chr10	6510800	6511143	344	21	Intron	ENSSSCG00000010813	ENSG00000042781	USH2A	21.3161	8.86024	↓	0.0050217	0.00612764
947	chr10	6555392	6555439	48	5	Intron	ENSSSCG00000010813	ENSG00000042781	USH2A	34.2507	14.2034	↓	0.0081751	0.00834094
953	chr10	7765365	7765439	75	6	Intron	GPATCH2	ENSG00000092978	GPATCH2	10.4119	21.9718	↑	0.00188361	0.00437212
960	chr10	9074965	9075057	93	6	Intron	LYPLAL1	ENSG00000143353	LYPLAL1	42.0251	59.6903	↑	0.0033619	0.00524134
963	chr10	9814549	9814611	63	5	Intron	RAB3GAP2	ENSG00000118873	RAB3GAP2	50.4552	33.7593	↓	0.0032184	0.00516254
964	chr10	9832747	9832816	70	5	Intron	RAB3GAP2	ENSG00000118873	RAB3GAP2	39.7821	58.896	↑	0.0065226	0.00708765
965	chr10	9852690	9852886	197	11	Intron	RAB3GAP2	ENSG00000118873	RAB3GAP2	60.1983	33.938	↓	0.0065226	0.00708765
967	chr10	10048163	10048280	118	9	Intron	MARK1	ENSG00000116141	MARK1	13.8559	25.9825	↑	0.00172352	0.00426682
982	chr10	11562014	11562264	251	6	Intron	AIDA	ENSG00000186063	AIDA	30.8379	13.3112	↓	0.0081048	0.00828489
983	chr10	11562655	11562797	143	9	Intron	AIDA	ENSG00000186063	AIDA	34.1014	54.7585	↑	0.0068802	0.00734404
992	chr10	13344203	13344276	74	5	Intron	CNIH3	ENSG00000143786	CNIH3	21.4939	34.2174	↑	0.0008634	0.00368103
997	chr10	13986846	13987054	209	9	Intron	TMEM63A	ENSG00000196187	TMEM63A	37.713	56.1961	↑	0.0046969	0.00595676
1000	chr10	14652450	14652531	82	9	Intron	CDC42BPA	ENSG00000143776	CDC42BPA	13.6237	2.46761	↓	0.0044571	0.00582642
1002	chr10	15413726	15413801	76	6	Intron	ENSSSCG00000010869	ENSG00000180287	PLD5	27.2943	39.1558	↑	0.0067623	0.00725322
1005	chr10	15913307	15913502	196	5	Intron	SDCCAG8	ENSG00000054282	SDCCAG8	18.1248	7.27577	↓	8.1563e-05	0.00284828
1009	chr10	16219778	16219913	136	5	Intron	AKT3	ENSG00000117020	AKT3	16.5622	25.5129	↑	0.0032765	0.00518988
1011	chr10	16693849	16693890	42	5	Intron	C1orf100	ENSG00000173728	C1orf100	46.9105	34.7708	↓	0.0047021	0.00595676
1014	chr10	17297016	17297340	325	18	Intron	EFCAB2	ENSG00000203666	EFCAB2	42.8106	19.9665	↓	1.75513e-05	0.00217146
1019	chr10	17854149	17854397	249	7	Intron	KIF26B	ENSG00000162849	KIF26B	21.3936	33.0362	↑	0.00152308	0.0041589
1020	chr10	17947502	17947562	61	5	Intron	KIF26B	ENSG00000162849	KIF26B	28.0579	43.2604	↑	0.00081872	0.0036581
1024	chr10	18976706	18976874	169	6	Intron	ENSSSCG00000010886	ENSG00000143502	SUSD4	23.557	11.6828	↓	0.00030351	0.00317805
1032	chr10	20639580	20639734	155	5	Intron	KCNT2	ENSG00000162687	KCNT2	27.5867	14.8214	↓	0.00132098	0.00407843
1033	chr10	20727513	20727626	114	8	Intron	KCNT2	ENSG00000162687	KCNT2	10.2452	19.2203	↑	0.00075896	0.00361832
1034	chr10	20755364	20755524	161	6	Intron	KCNT2	ENSG00000162687	KCNT2	19.0563	7.87992	↓	0.0025983	0.00478332
1037	chr10	21126058	21126178	121	5	Intron	FBXO28	ENSG00000143756	FBXO28	27.6544	11.3287	↓	0.00121837	0.00401181
1040	chr10	21789644	21789719	76	7	Intron	DENND1B	ENSG00000213047	DENND1B	35.2896	24.5858	↓	0.005625	0.00650177
1046	chr10	23817713	23817871	159	8	Intron	ENSSSCG00000010910	ENSG00000116833	NR5A2	15.4362	9.66068	↓	0.00047967	0.00337414
1053	chr10	24247882	24247982	101	5	Intron	NAV1	NA	NA	16.8314	6.04873	↓	0.0083358	0.00847106
1055	chr10	24273609	24273768	160	9	Intron	IPO9	ENSG00000198700	IPO9	62.4756	50.4555	↓	0.000164732	0.00303849
1056	chr10	24330127	24330337	211	6	Intron	LMOD1	ENSG00000163431	LMOD1	29.0052	16.2368	↓	0.0026003	0.00478332
1057	chr10	24532526	24532616	91	5	Intron	PPP1R12B	ENSG00000077157	PPP1R12B	29.8977	15.1105	↓	2.1098e-05	0.00217146
1058	chr10	24651868	24651999	132	7	Intron	PPP1R12B	ENSG00000077157	PPP1R12B	28.1338	19.377	↓	0.00189503	0.00437799
1061	chr10	24848635	24848792	158	7	Intron	KDM5B	ENSG00000117139	KDM5B	22.6863	16.2757	↓	0.0055243	0.0064321
1062	chr10	24981819	24981928	110	7	Intron	KDM5B	ENSG00000117139	KDM5B	13.8545	21.1127	↑	0.000199597	0.00312169
1063	chr10	25164780	25164886	107	6	Intron	HABP4	ENSG00000130956	HABP4	7.4672	19.1397	↑	0.0067047	0.00720657
1065	chr10	25831778	25831910	133	6	Intron	C9orf102	ENSG00000182150	C9orf102	42.1762	27.2472	↓	0.0033416	0.00522818
1066	chr10	26096533	26096599	67	5	Intron	FANCC	ENSG00000158169	FANCC	90.3326	66.2776	↓	0.00177759	0.00432411
1067	chr10	26217852	26218051	200	5	Intron	C9orf3	ENSG00000148120	C9orf3	19.5564	7.45333	↓	0.00177759	0.00432411
1068	chr10	26875212	26875505	294	15	Intron	FBP2	ENSG00000130957	FBP2	34.5706	15.4636	↓	0.00057896	0.00345438
1075	chr10	30734343	30734407	65	5	Intron	ENSSSCG00000010976	ENSG00000122735	DNAI1	13.4067	25.6825	↑	0.002384	0.00467469
1075	chr10	30734343	30734407	65	5	Intron	ENSSSCG00000010977	ENSG00000122735	DNAI1	13.4067	25.6825	↑	0.00053776	0.00342264
1082	chr10	31665720	31665775	56	6	Intron	ENSSSCG00000010993	ENSG00000086102	NFX1	64.1958	86.9625	↑	0.00136307	0.00408274
1093	chr10	37884699	37884833	135	11	Intron	MOBKL2B	ENSG00000120162	MOBKL2B	4.39362	23.4241	↑	0.0056963	0.00654909
1094	chr10	38961368	38961482	115	7	Intron	MAP3K8	ENSG00000107968	MAP3K8	21.7954	36.9319	↑	0.0026764	0.00483315
1099	chr10	39476255	39476468	214	13	Intron	SVIL	NA	NA	53.8154	41.5355	↓	0.0022759	0.00461998
1100	chr10	39482023	39482105	83	6	Intron	SVIL	NA	NA	19.308	6.51778	↓	0.00075919	0.00361832
1101	chr10	39493119	39493305	187	6	Intron	SVIL	NA	NA	59.6955	38.5485	↓	0.0058797	0.00666288
1102	chr10	39495548	39495685	138	5	Intron	SVIL	NA	NA	32.2464	13.9194	↓	0.0030803	0.00508475
1103	chr10	39526171	39526344	174	9	Intron	SVIL	NA	NA	28.4845	14.5224	↓	0.0087815	0.0088514
1104	chr10	39553720	39553965	246	14	Intron	SVIL	NA	NA	32.7826	13.3114	↓	0.00029632	0.00317805
1106	chr10	39601428	39601521	94	5	Intron	SVIL	NA	NA	31.9771	14.1563	↓	0.00178099	0.00432411
1110	chr10	41899709	41899786	78	6	Intron	ST8SIA6	ENSG00000148488	ST8SIA6	33.7454	40.9949	↑	0.003917	0.00553757
1117	chr10	43080910	43080984	75	5	Intron	NSUN6	ENSG00000241058	NSUN6	37.9995	43.1246	↑	0.0022647	0.00460772
1120	chr10	46875263	46875436	174	7	Intron	PDSS1	ENSG00000148459	PDSS1	10.4575	19.8024	↑	1.93664e-05	0.00217146
1123	chr10	47499409	47499571	163	10	Intron	ARMC4	ENSG00000169126	ARMC4	17.1547	11.7647	↓	0.00068167	0.00352775
1124	chr10	47663663	47663798	136	6	Intron	ARMC4	ENSG00000169126	ARMC4	22.8234	29.3721	↑	0.00117868	0.00398807
1125	chr10	47896764	47896860	97	6	Intron	MPP7	ENSG00000150054	MPP7	37.3258	25.2058	↓	0.000141868	0.00303849
1133	chr10	49764508	49764612	105	6	Intron	PIP5K2A	NA	NA	21.8202	8.1952	↓	0.00024137	0.00312169
1134	chr10	49784725	49784857	133	8	Intron	PIP5K2A	NA	NA	6.6819	21.233	↑	0.00175974	0.00430136
1135	chr10	49824797	49824937	141	5	Intron	PIP5K2A	NA	NA	17.0263	28.2103	↑	0.00079903	0.00364218
1136	chr10	49849007	49849128	122	9	Intron	PIP5K2A	NA	NA	20.0772	35.6567	↑	0.00149978	0.00414878
1139	chr10	50626206	50626322	117	8	Intron	ENSSSCG00000011085	ENSG00000078403	MLLT10	64.5111	43.6128	↓	1.2038e-06	0.000781413
1142	chr10	50885541	50885629	89	9	Intron	MLLT10	NA	NA	37.4484	24.5829	↓	3.644e-05	0.0025727
1143	chr10	51418992	51419114	123	9	Intron	NEBL	ENSG00000078114	NEBL	74.1887	37.4207	↓	0.0049005	0.00607127
1148	chr10	54095472	54095647	176	7	Intron	PARD3	ENSG00000148498	PARD3	41.6189	22.6057	↓	0.0032591	0.00518019
1160	chr10	56092997	56093051	55	6	Intron	CCDC3	ENSG00000151468	CCDC3	15.3815	5.8528	↓	0.0031203	0.00510991
1161	chr10	56114280	56114346	67	6	Intron	CCDC3	ENSG00000151468	CCDC3	26.7351	43.6475	↑	0.0038429	0.00549058
1162	chr10	56367529	56367854	326	13	Intron	CAMK1D	ENSG00000183049	CAMK1D	51.0118	29.819	↓	0.00834	0.00847445
1163	chr10	56400140	56400293	154	6	Intron	CAMK1D	ENSG00000183049	CAMK1D	21.2883	36.026	↑	0.00148018	0.00412534
1164	chr10	56410824	56411139	316	10	Intron	CAMK1D	ENSG00000183049	CAMK1D	13.8921	5.75868	↓	0.00074276	0.00360432
1165	chr10	56732705	56732823	119	6	Intron	SEC61A2	ENSG00000065665	SEC61A2	9.26241	16.83	↑	0.00179811	0.00432487
1168	chr10	57115210	57115315	106	11	Intron	ECHDC3	ENSG00000134463	ECHDC3	36.4862	72.496	↑	0.0055627	0.00646042
1171	chr10	57668232	57668342	111	13	Intron	CUGBP2	NA	NA	51.0949	14.7278	↓	0.00071853	0.0035902
1171	chr10	57668232	57668342	111	13	Intron	ENSSSCG00000011122	ENSG00000148429	USP6NL	51.0949	14.7278	↓	0.0036605	0.00539126
1189	chr10	60055571	60055691	121	9	Intron	ITIH5	ENSG00000123243	ITIH5	44.3141	26.7408	↓	0.0030644	0.00507527
1190	chr10	60081178	60081268	91	9	Intron	ITIH5	ENSG00000123243	ITIH5	5.45994	17.4256	↑	0.00056217	0.00343728
1200	chr10	61513860	61513934	75	6	Intron	GDI2	ENSG00000057608	GDI2	29.8747	18.8541	↓	0.00054345	0.00342264
1222	chr10	64205623	64205691	69	5	Intron	ADARB2	ENSG00000185736	ADARB2	14.3873	20.657	↑	0.0024403	0.00470624
1225	chr10	64425164	64425259	96	5	Intron	LARP4B	ENSG00000107929	LARP4B	57.9852	44.1842	↓	0.00143854	0.00411732
1228	chr10	64621167	64621274	108	5	Intron	ENSSSCG00000011164	ENSG00000151240	DIP2C	26.0071	17.1976	↓	0.0029153	0.00498573
1230	chr10	64759691	64759908	218	12	Intron	ZMYND11	ENSG00000015171	ZMYND11	20.9684	12.2487	↓	0.0049579	0.00610335
1231	chr10	64824187	64824333	147	9	Intron	ZMYND11	ENSG00000015171	ZMYND11	34.33	19.6666	↓	0.00113859	0.00396926
1232	chr10	64826275	64826370	96	8	Intron	ZMYND11	ENSG00000015171	ZMYND11	57.2635	40.2158	↓	0.00184291	0.00434733
1233	chr11	134883	135036	154	8	Intron	IFT88	ENSG00000032742	IFT88	21.9932	35.3589	↑	0.00090323	0.00372384
1247	chr11	1258741	1258861	121	7	Intron	SGCG	ENSG00000102683	SGCG	23.4693	15.3988	↓	0.00154356	0.00417309
1248	chr11	1362342	1362471	130	6	Intron	SGCG	ENSG00000102683	SGCG	71.9194	45.9813	↓	0.000138371	0.00303849
1250	chr11	1448327	1448369	43	5	Intron	ENSSSCG00000009283	ENSG00000127863	TNFRSF19	31.4335	20.2063	↓	0.0021383	0.00453707
1266	chr11	3189278	3190103	826	16	Intron	CDK8	ENSG00000132964	CDK8	20.0191	11.8877	↓	0.0058377	0.00663801
1270	chr11	3674391	3674417	27	5	Intron	USP12	ENSG00000152484	USP12	70.4642	43.1763	↓	0.0058377	0.00663801
1274	chr11	4995714	4995857	144	9	Intron	PAN3	ENSG00000152520	PAN3	40.1155	30.4491	↓	0.008704	0.00878454
1276	chr11	5329874	5330002	129	7	Intron	ENSSSCG00000009321	NA	NA	27.333	13.7881	↓	0.0050788	0.00616967
1277	chr11	5452412	5452545	134	6	Intron	ENSSSCG00000009321	NA	NA	14.5807	25.8176	↑	0.00031834	0.00320578
1278	chr11	5497796	5497894	99	5	Intron	ENSSSCG00000009321	NA	NA	58.8284	43.9943	↓	0.00101911	0.00387217
1287	chr11	5788326	5788429	104	8	Intron	KIAA0774	NA	NA	9.69449	26.9083	↑	0.0037442	0.00543383
1288	chr11	5805176	5805266	91	7	Intron	KIAA0774	NA	NA	8.27726	18.3021	↑	0.00023534	0.00312169
1289	chr11	5811586	5811639	54	5	Intron	KIAA0774	NA	NA	15.2835	29.7784	↑	0.00050113	0.00338537
1290	chr11	5824611	5824750	140	6	Intron	KIAA0774	NA	NA	39.8256	60.2016	↑	0.0026829	0.00483315
1291	chr11	5841569	5841737	169	10	Intron	KIAA0774	NA	NA	10.305	36.6086	↑	0.002358	0.00466256
1292	chr11	5848551	5848581	31	5	Intron	KIAA0774	NA	NA	24.831	35.9374	↑	0.003716	0.00542189
1293	chr11	5849442	5849587	146	5	Intron	KIAA0774	NA	NA	31.2659	16.6327	↓	0.0050354	0.00614053
1294	chr11	5867166	5867274	109	6	Intron	KIAA0774	NA	NA	12.4443	36.624	↑	0.00167763	0.00423043
1295	chr11	6176405	6176705	301	5	Intron	UBL3	ENSG00000122042	UBL3	13.4751	7.70177	↓	0.0028391	0.00492525
1299	chr11	6455858	6455918	61	5	Intron	KATNAL1	ENSG00000102781	KATNAL1	44.0479	26.3881	↓	0.0007638	0.00361832
1300	chr11	6475503	6475553	51	5	Intron	KATNAL1	ENSG00000102781	KATNAL1	61.5999	37.1318	↓	0.0039644	0.00556577
1303	chr11	6898356	6898544	189	5	Intron	ALOX5AP	ENSG00000132965	ALOX5AP	8.52177	17.1549	↑	0.0044402	0.005817
1305	chr11	7322904	7322984	81	6	Intron	B3GALTL	ENSG00000187676	B3GALTL	43.5026	58.6507	↑	0.0040838	0.00562587
1307	chr11	8131173	8131381	209	7	Intron	ENSSSCG00000009337	ENSG00000073910	FRY	15.9513	7.01097	↓	0.0043037	0.0057432
1308	chr11	8136617	8136754	138	5	Intron	ENSSSCG00000009337	ENSG00000073910	FRY	36.964	27.5635	↓	0.0043037	0.0057432
1309	chr11	8146289	8146359	71	7	Intron	ENSSSCG00000009337	ENSG00000073910	FRY	61.7263	42.3412	↓	0.00151936	0.0041589
1310	chr11	8455228	8455314	87	5	Intron	N4BP2L1	ENSG00000139597	N4BP2L1	32.596	22.9006	↓	0.0061008	0.00680695
1311	chr11	8595912	8596007	96	8	Intron	PDS5B	ENSG00000083642	PDS5B	24.973	16.1431	↓	0.00175646	0.00429864
1312	chr11	8629939	8630248	310	10	Intron	PDS5B	ENSG00000083642	PDS5B	43.3834	16.9769	↓	0.0033638	0.005242
1313	chr11	9406408	9406470	63	5	Intron	STARD13	ENSG00000133121	STARD13	12.0517	20.0195	↑	0.0069995	0.00743273
1319	chr11	13004889	13005025	137	5	Intron	TRPC4	ENSG00000133107	TRPC4	41.7737	25.4905	↓	0.0021988	0.00458022
1324	chr11	15800040	15800235	196	9	Intron	NEK3	ENSG00000136098	NEK3	8.38043	16.1208	↑	0.0056379	0.00651238
1327	chr11	16564137	16564248	112	5	Intron	ENSSSCG00000009385	ENSG00000253309	AL137780.1	16.4419	27.6267	↑	0.0024393	0.00470624
1328	chr11	16565159	16565285	127	8	Intron	ENSSSCG00000009385	ENSG00000253309	AL137780.1	15.3924	39.6231	↑	0.00107683	0.00391794
1338	chr11	16922361	16922548	188	6	Intron	ENSSSCG00000009387	ENSG00000186047	DLEU7	17.2563	3.00385	↓	0.0057846	0.00659937
1344	chr11	17747878	17748105	228	15	Intron	C13orf1	ENSG00000123178	C13orf1	21.6501	11.4337	↓	0.0031039	0.00510008
1345	chr11	17749736	17749840	105	8	Intron	C13orf1	ENSG00000123178	C13orf1	72.4361	58.209	↓	0.0030399	0.00506682
1347	chr11	18035735	18035846	112	5	Intron	ENSSSCG00000009393	ENSG00000123179	EBPL	39.8621	29.0043	↓	0.0023019	0.00463223
1348	chr11	18041138	18041270	133	6	Intron	ENSSSCG00000009393	ENSG00000123179	EBPL	16.3012	4.05143	↓	0.00085971	0.00368103
1349	chr11	18048506	18048735	230	7	Intron	ENSSSCG00000009393	ENSG00000123179	EBPL	34.6239	20.89	↓	0.000897	0.00372384
1351	chr11	18165096	18165179	84	6	Intron	SETDB2	ENSG00000136169	SETDB2	17.0327	10.5957	↓	0.0082787	0.00842647
1352	chr11	18225836	18227001	1166	19	Intron	PHF11	ENSG00000136147	PHF11	18.2512	8.01757	↓	0.0053204	0.00631139
1354	chr11	18688866	18688936	71	7	Intron	RB1	ENSG00000139687	RB1	22.1717	14.187	↓	0.00181642	0.00433286
1358	chr11	18943689	18943744	56	7	Intron	ITM2B	ENSG00000136156	ITM2B	19.4806	14.6889	↓	0.00169853	0.0042491
1361	chr11	20036528	20036586	59	5	Intron	HTR2A	ENSG00000102468	HTR2A	54.9242	38.5706	↓	0.0014629	0.00412338
1362	chr11	20137235	20137310	76	5	Intron	LRCH1	ENSG00000136141	LRCH1	21.0001	34.2023	↑	0.0031198	0.00510991
1363	chr11	20177932	20178045	114	8	Intron	LRCH1	ENSG00000136141	LRCH1	33.8144	47.1291	↑	0.00185689	0.00435628
1366	chr11	20499634	20499720	87	6	Intron	LRRC63	ENSG00000173988	LRRC63	47.4259	33.0629	↓	0.00023994	0.00312169
1367	chr11	20563068	20563186	119	5	Intron	LCP1	ENSG00000136167	LCP1	17.1143	10.7278	↓	0.0025362	0.00475381
1368	chr11	20571543	20571814	272	11	Intron	LCP1	ENSG00000136167	LCP1	41.0267	27.2692	↓	0.0042171	0.00569704
1369	chr11	20602494	20602662	169	10	Intron	LCP1	ENSG00000136167	LCP1	7.77293	15.6381	↑	0.0049153	0.00608181
1370	chr11	20624501	20624633	133	6	Intron	CPB2	ENSG00000080618	CPB2	14.0878	3.57534	↓	0.0054763	0.00640819
1371	chr11	20733770	20733867	98	8	Intron	ZC3H13	NA	NA	32.1906	12.1814	↓	0.00081657	0.0036581
1372	chr11	20744709	20744836	128	12	Intron	ZC3H13	NA	NA	25.1648	12.0833	↓	0.0048767	0.00605576
1374	chr11	20854543	20854682	140	7	Intron	SPERT	ENSG00000174015	SPERT	24.9976	42.3112	↑	0.00046001	0.00335734
1377	chr11	21457585	21457787	203	7	Intron	TSC22D1	ENSG00000102804	TSC22D1	54.7074	27.8651	↓	0.00128251	0.00406517
1378	chr11	21477456	21477583	128	7	Intron	TSC22D1	ENSG00000102804	TSC22D1	20.2624	11.5885	↓	0.00033583	0.00321656
1379	chr11	21478567	21478651	85	5	Intron	TSC22D1	ENSG00000102804	TSC22D1	32.256	20.9545	↓	0.005877	0.00666183
1393	chr11	23090679	23090726	48	7	Intron	DNAJC15	ENSG00000120675	DNAJC15	39.3092	49.8846	↑	0.00051634	0.00340069
1394	chr11	23094979	23095144	166	7	Intron	DNAJC15	ENSG00000120675	DNAJC15	67.3955	103.783	↑	0.00173947	0.00427775
1400	chr11	23887615	23887662	48	5	Intron	DGKH	ENSG00000102780	DGKH	20.5144	11.8718	↓	0.00047975	0.00337414
1403	chr11	24779893	24779940	48	5	Intron	ELF1	ENSG00000120690	ELF1	50.8661	34.199	↓	0.00122259	0.00401181
1404	chr11	24862806	24863066	261	15	Intron	ELF1	ENSG00000120690	ELF1	30.571	4.76955	↓	0.004159	0.00565569
1405	chr11	24921487	24921715	229	14	Intron	ELF1	ENSG00000120690	ELF1	7.0795	24.5986	↑	0.005838	0.00663801
1406	chr11	24963055	24963096	42	5	Intron	SUGT1	ENSG00000165416	SUGT1	85.3779	41.7645	↓	0.0017425	0.00427775
1407	chr11	24991081	24991202	122	5	Intron	SUGT1	ENSG00000165416	SUGT1	36.7009	13.5726	↓	0.0053597	0.00633838
1424	chr11	46610222	46610297	76	5	Intron	TBC1D4	NA	NA	27.0882	15.5834	↓	0.0057641	0.00658892
1428	chr11	50541056	50541177	122	7	Intron	ENSSSCG00000009480	NA	NA	41.2677	25.3992	↓	0.00086199	0.00368103
1439	chr11	64190644	64191160	517	16	Intron	DCT	ENSG00000080166	DCT	20.4668	36.7719	↑	0.0020617	0.00449676
1440	chr11	64252954	64253020	67	5	Intron	GPR180	ENSG00000152749	GPR180	17.9971	39.1325	↑	0.004901	0.00607127
1441	chr11	64262378	64262474	97	7	Intron	GPR180	ENSG00000152749	GPR180	16.0515	2.12705	↓	0.0029396	0.0049954
1449	chr11	68098393	68098481	89	6	Intron	IPO5	NA	NA	8.62003	16.0223	↑	0.00040292	0.00331259
1456	chr11	69043107	69043133	27	5	Intron	UBAC2	ENSG00000134882	UBAC2	22.9501	8.36106	↓	0.00130426	0.00407164
1457	chr11	69053589	69053800	212	14	Intron	UBAC2	ENSG00000134882	UBAC2	35.133	19.5281	↓	0.00176007	0.00430136
1463	chr11	70059760	70059882	123	9	Intron	PCCA	ENSG00000175198	PCCA	62.3199	35.6609	↓	0.0066444	0.00716726
1474	chr11	74907905	74907959	55	5	Intron	EFNB2	ENSG00000125266	EFNB2	42.7361	21.3898	↓	0.0057223	0.00656576
1475	chr11	74919566	74919838	273	9	Intron	EFNB2	ENSG00000125266	EFNB2	15.1355	5.23962	↓	0.0040023	0.00557474
1477	chr11	76311254	76311370	117	6	Intron	MYO16	ENSG00000041515	MYO16	24.2763	13.2017	↓	0.00033772	0.00321656
1478	chr11	76352640	76352767	128	7	Intron	MYO16	ENSG00000041515	MYO16	26.8494	32.4539	↑	0.0061409	0.00682948
1479	chr11	76377290	76377445	156	8	Intron	MYO16	ENSG00000041515	MYO16	13.0781	21.7179	↑	0.00109564	0.00394341
1481	chr11	76440174	76440294	121	6	Intron	MYO16	ENSG00000041515	MYO16	48.0904	26.5005	↓	0.0032575	0.00518019
1482	chr11	76474869	76474957	89	6	Intron	MYO16	ENSG00000041515	MYO16	29.854	45.6215	↑	0.0089756	0.00902424
1483	chr11	76481355	76481511	157	8	Intron	MYO16	ENSG00000041515	MYO16	33.5199	10.4126	↓	0.00030435	0.00317805
1484	chr11	76525523	76525613	91	7	Intron	MYO16	ENSG00000041515	MYO16	32.5247	11.6347	↓	0.00054301	0.00342264
1496	chr11	77459791	77459864	74	5	Intron	COL4A2	ENSG00000134871	COL4A2	17.4611	6.34626	↓	0.0041367	0.00565158
1500	chr11	77865642	77865731	90	8	Intron	ARHGEF7	ENSG00000102606	ARHGEF7	48.0166	61.7967	↑	0.0076188	0.00791139
1501	chr11	77872628	77872813	186	10	Intron	ARHGEF7	ENSG00000102606	ARHGEF7	50.6735	23.4252	↓	0.00043981	0.00331259
1502	chr11	77873442	77873613	172	6	Intron	ARHGEF7	ENSG00000102606	ARHGEF7	56.9823	42.6172	↓	0.00043559	0.00331259
1506	chr11	78877115	78877176	62	6	Intron	PCID2	ENSG00000126226	PCID2	82.3342	56.3302	↓	0.00073866	0.00360432
1508	chr11	79025404	79025482	79	7	Intron	GRK1	ENSG00000185974	GRK1	14.5462	23.9403	↑	0.0053592	0.00633838
1509	chr11	79096175	79096618	444	19	Intron	FAM70B	ENSG00000184497	FAM70B	21.7853	9.53531	↓	0.00057728	0.00345438
1513	chr11	79374638	79374685	48	6	Intron	ZMYM5	ENSG00000132950	ZMYM5	69.4336	56.2389	↓	0.0024235	0.0046953
1514	chr11	79428819	79428920	102	6	Intron	PSPC1	ENSG00000121390	PSPC1	33.2208	15.8724	↓	0.00087774	0.00370242
1520	chr12	1146961	1147071	111	5	Intron	ENSSSCG00000017148	NA	NA	11.6033	18.435	↑	2.2074e-05	0.00217146
1521	chr12	1878702	1878790	89	5	Intron	TIMP2	ENSG00000035862	TIMP2	37.5667	26.0744	↓	0.00104074	0.00389155
1522	chr12	1889541	1889636	96	7	Intron	TIMP2	ENSG00000035862	TIMP2	14.0072	7.80785	↓	0.00128434	0.00406517
1523	chr12	1896034	1896114	81	5	Intron	TIMP2	ENSG00000035862	TIMP2	21.9669	8.07028	↓	0.003937	0.00555251
1524	chr12	1907836	1908003	168	10	Intron	TIMP2	ENSG00000035862	TIMP2	73.7109	48.1362	↓	0.003937	0.00555251
1525	chr12	1913191	1913352	162	6	Intron	TIMP2	ENSG00000035862	TIMP2	14.229	7.08621	↓	0.0047807	0.00599723
1526	chr12	1954873	1955041	169	15	Intron	USP36	ENSG00000055483	USP36	71.6531	89.8641	↑	7.7533e-05	0.00284828
1527	chr12	1967118	1967159	42	5	Intron	ENSSSCG00000017166	NA	NA	47.6147	60.0504	↑	0.00039826	0.00331259
1528	chr12	2024638	2024707	70	7	Intron	CYTH1	ENSG00000108669	CYTH1	46.5819	37.3082	↓	0.0041448	0.00565158
1544	chr12	2822282	2822402	121	5	Intron	SEC14L1	ENSG00000129657	SEC14L1	24.8182	9.71771	↓	0.002696	0.00483687
1545	chr12	2822881	2823126	246	8	Intron	SEC14L1	ENSG00000129657	SEC14L1	63.6982	32.6387	↓	0.0013988	0.00409659
1546	chr12	2830701	2830819	119	5	Intron	SEC14L1	ENSG00000129657	SEC14L1	15.1234	21.4031	↑	0.0029379	0.0049954
1547	chr12	2833708	2833727	20	5	Intron	SEC14L1	ENSG00000129657	SEC14L1	14.5208	10.5273	↓	0.00067751	0.00352775
1555	chr12	3510942	3511028	87	6	Intron	PRPSAP1	ENSG00000161542	PRPSAP1	59.8764	37.4024	↓	0.00103987	0.00389155
1557	chr12	3599303	3599509	207	5	Intron	RNF157	ENSG00000141576	RNF157	34.6412	17.1942	↓	0.00028433	0.00317805
1558	chr12	3621422	3621602	181	11	Intron	RNF157	ENSG00000141576	RNF157	23.9301	9.27152	↓	0.00077739	0.0036354
1560	chr12	3702072	3702317	246	6	Intron	EXOC7	ENSG00000182473	EXOC7	48.1946	13.272	↓	0.0022409	0.00459945
1561	chr12	3716784	3716917	134	8	Intron	EXOC7	ENSG00000182473	EXOC7	21.0958	8.97138	↓	0.00099643	0.00384227
1562	chr12	3749037	3749111	75	5	Intron	SRP68	ENSG00000167881	SRP68	41.3712	28.9343	↓	0.00099643	0.00384227
1563	chr12	3780692	3780882	191	8	Intron	EVPL	ENSG00000167880	EVPL	5.23656	16.6752	↑	0.0039176	0.00553757
1565	chr12	3844373	3844516	144	8	Intron	FBF1	ENSG00000188878	FBF1	5.89705	17.2003	↑	0.0058229	0.00662636
1566	chr12	3864957	3865037	81	8	Intron	FBF1	ENSG00000188878	FBF1	24.3314	45.1256	↑	0.0076761	0.00795015
1567	chr12	3881011	3881876	866	28	Intron	ACOX1	ENSG00000161533	ACOX1	15.16	28.7545	↑	0.0008956	0.00372384
1568	chr12	3887787	3887975	189	10	Intron	ACOX1	ENSG00000161533	ACOX1	22.0402	46.5659	↑	0.0049789	0.00610455
1573	chr12	4053659	4053739	81	5	Intron	SAP30BP	ENSG00000161526	SAP30BP	10.1906	19.0853	↑	0.00106278	0.00389822
1575	chr12	4134451	4134755	305	12	Intron	GRB2	ENSG00000177885	GRB2	27.9638	17.188	↓	0.0034797	0.00530801
1576	chr12	4145052	4145155	104	6	Intron	GRB2	ENSG00000177885	GRB2	41.9308	29.6985	↓	0.00129873	0.00407164
1577	chr12	4149687	4149740	54	5	Intron	GRB2	ENSG00000177885	GRB2	17.385	4.00448	↓	0.00107641	0.00391794
1578	chr12	4189694	4189928	235	7	Intron	GRB2	ENSG00000177885	GRB2	46.9411	36.3884	↓	8.2141e-05	0.00284828
1578	chr12	4189694	4189928	235	7	Intron	NUP85	ENSG00000125450	NUP85	46.9411	36.3884	↓	0.0051954	0.00623782
1579	chr12	4419010	4419140	131	7	Intron	KCTD2	ENSG00000180901	KCTD2	18.1998	11.5911	↓	0.0029955	0.00503766
1583	chr12	5543640	5543676	37	5	Intron	SDK2	ENSG00000069188	SDK2	58.8637	81.8772	↑	0.0046551	0.00593823
1592	chr12	9344871	9345057	187	10	Intron	MAP2K6	ENSG00000108984	MAP2K6	35.2702	18.1624	↓	0.0031829	0.00514566
1593	chr12	9346342	9346425	84	5	Intron	MAP2K6	ENSG00000108984	MAP2K6	16.3623	6.54932	↓	0.00087584	0.00370242
1594	chr12	9524460	9524609	150	6	Intron	ABCA5	ENSG00000154265	ABCA5	36.2189	19.154	↓	0.0008175	0.0036581
1597	chr12	9602230	9602324	95	5	Intron	ABCA6	ENSG00000154262	ABCA6	46.9941	36.5016	↓	0.00123913	0.00404243
1601	chr12	9935922	9935960	39	5	Intron	FAM20A	ENSG00000108950	FAM20A	20.0928	10.678	↓	0.0037195	0.00542189
1602	chr12	10051297	10051421	125	6	Intron	ARSG	ENSG00000141337	ARSG	27.1384	34.3496	↑	0.0043645	0.00578141
1603	chr12	10088624	10088718	95	6	Intron	ARSG	ENSG00000141337	ARSG	3.90873	12.8264	↑	0.00074424	0.00360432
1604	chr12	10109854	10110371	518	17	Intron	ARSG	ENSG00000141337	ARSG	46.7669	32.045	↓	0.00103996	0.00389155
1607	chr12	10216472	10216711	240	14	Intron	GNA13	ENSG00000120063	GNA13	18.4676	5.94157	↓	0.0033386	0.00522753
1608	chr12	10220689	10221005	317	17	Intron	GNA13	ENSG00000120063	GNA13	18.8999	1.53658	↓	0.00192464	0.00440521
1611	chr12	10527168	10527256	89	9	Intron	CCDC46	ENSG00000154240	CCDC46	37.0103	48.9513	↑	0.0025005	0.0047307
1612	chr12	10627629	10627692	64	5	Intron	CCDC46	ENSG00000154240	CCDC46	13.9538	4.88836	↓	0.0062214	0.00687811
1614	chr12	10992019	10992269	251	14	Intron	PRKCA	ENSG00000154229	PRKCA	11.551	25.0791	↑	0.009244	0.00926213
1615	chr12	11027435	11027628	194	7	Intron	PRKCA	ENSG00000154229	PRKCA	64.9327	34.6602	↓	0.0021399	0.00453707
1616	chr12	11046011	11046079	69	6	Intron	PRKCA	ENSG00000154229	PRKCA	30.853	20.0849	↓	0.00050462	0.00338537
1617	chr12	11147999	11148353	355	13	Intron	PRKCA	ENSG00000154229	PRKCA	37.0273	23.2026	↓	0.00075854	0.00361832
1621	chr12	12120315	12120383	69	6	Intron	BPTF	ENSG00000171634	BPTF	38.3837	30.202	↓	0.0035646	0.00534552
1623	chr12	12156095	12156296	202	6	Intron	BPTF	ENSG00000171634	BPTF	47.3181	23.0518	↓	0.0020428	0.00449556
1628	chr12	12392569	12392638	70	6	Intron	TEX2	ENSG00000136478	TEX2	51.567	35.4678	↓	0.0054644	0.00639824
1629	chr12	12497660	12497693	34	5	Intron	ERN1	ENSG00000178607	ERN1	33.4217	44.4208	↑	0.0027225	0.00484585
1630	chr12	12503742	12503937	196	9	Intron	ERN1	ENSG00000178607	ERN1	54.8842	37.3103	↓	0.0027225	0.00484585
1631	chr12	12591316	12591457	142	7	Intron	SCN4A	ENSG00000007314	SCN4A	78.9608	48.4619	↓	0.0020041	0.00447258
1633	chr12	12837381	12837455	75	6	Intron	MAP3K3	ENSG00000198909	MAP3K3	33.624	18.3506	↓	0.002861	0.00494335
1636	chr12	14886238	14886333	96	8	Intron	KIAA1267	ENSG00000120071	KIAA1267	28.6796	17.8919	↓	0.0044572	0.00582642
1637	chr12	14991837	14991971	135	11	Intron	MAPT	ENSG00000186868	MAPT	27.4484	18.0407	↓	0.00052157	0.00340069
1638	chr12	15080135	15080350	216	10	Intron	MAPT	ENSG00000186868	MAPT	44.3556	29.114	↓	0.0053013	0.00630266
1639	chr12	15357920	15358002	83	8	Intron	NSF	ENSG00000073969	NSF	51.8557	25.1004	↓	0.00108232	0.00391794
1640	chr12	15440203	15440379	177	9	Intron	NSF	ENSG00000073969	NSF	6.81986	17.425	↑	0.002522	0.00473789
1641	chr12	15489169	15489265	97	6	Intron	NSF	ENSG00000073969	NSF	25.7499	15.3077	↓	0.005924	0.0066891
1642	chr12	16182618	16182747	130	8	Intron	NMT1	ENSG00000136448	NMT1	22.7861	9.38054	↓	0.00187774	0.00437212
1643	chr12	16198851	16198896	46	5	Intron	NMT1	ENSG00000136448	NMT1	36.2981	24.4264	↓	0.0024368	0.00470624
1645	chr12	16320527	16320645	119	5	Intron	GFAP	ENSG00000131095	GFAP	12.4744	20.8432	↑	0.0024368	0.00470624
1647	chr12	16340756	16340959	204	6	Intron	EFTUD2	ENSG00000108883	EFTUD2	32.9643	16.1886	↓	0.0041587	0.00565569
1648	chr12	16765214	16765375	162	5	Intron	C17orf65	ENSG00000168597	C17orf65	26.0152	16.8566	↓	0.0041975	0.00568705
1649	chr12	16786255	16786419	165	14	Intron	C17orf65	ENSG00000168597	C17orf65	92.303	60.0755	↓	0.0027823	0.00487663
1650	chr12	16808005	16808135	131	7	Intron	C17orf65	ENSG00000168597	C17orf65	9.80186	16.2141	↑	0.0027371	0.00485686
1652	chr12	17213573	17213739	167	6	Intron	MPP3	ENSG00000161647	MPP3	15.7861	34.5624	↑	0.0026606	0.00481986
1653	chr12	17483302	17483430	129	6	Intron	ETV4	ENSG00000175832	ETV4	12.0811	24.1793	↑	0.0035783	0.00534578
1654	chr12	17614437	17614541	105	7	Intron	EZH1	ENSG00000108799	EZH1	21.3431	9.01526	↓	0.0038832	0.00551559
1657	chr12	18482248	18482335	88	8	Intron	DNAJC7	ENSG00000168259	DNAJC7	37.6809	14.4728	↓	0.0067173	0.00721851
1657	chr12	18482248	18482335	88	8	Intron	TTC25	ENSG00000204815	TTC25	37.6809	14.4728	↓	0.00064069	0.00351376
1658	chr12	18511305	18511387	83	5	Intron	TTC25	ENSG00000204815	TTC25	4.02341	15.673	↑	0.0027374	0.00485686
1659	chr12	18511398	18512349	952	27	Intron	TTC25	ENSG00000204815	TTC25	11.2494	19.6194	↑	2.116e-07	0.000629654
1660	chr12	18609764	18609986	223	11	Intron	FKBP10	ENSG00000141756	FKBP10	33.5279	14.6665	↓	2.116e-07	0.000629654
1661	chr12	19122853	19123102	250	6	Intron	ENSSSCG00000017449	NA	NA	13.8082	20.3204	↑	0.0006214	0.00349553
1666	chr12	19896128	19896299	172	8	Intron	GJD3	ENSG00000183153	GJD3	34.8114	21.2242	↓	0.0057208	0.00656482
1666	chr12	19896128	19896299	172	8	Intron	RARA	ENSG00000131759	RARA	34.8114	21.2242	↓	0.00122446	0.00401181
1667	chr12	19982973	19983116	144	8	Intron	GJD3	ENSG00000183153	GJD3	16.1793	22.9625	↑	0.0067417	0.00723843
1668	chr12	19993121	19993176	56	5	Intron	GJD3	ENSG00000183153	GJD3	46.9345	42.0485	↓	0.0032786	0.00518988
1671	chr12	20068493	20068709	217	13	Intron	THRA	ENSG00000126351	THRA	26.1715	12.3665	↓	0.0035625	0.00534545
1672	chr12	20595114	20595300	187	9	Intron	STARD3	ENSG00000131748	STARD3	16.6544	31.6006	↑	0.00070284	0.00355468
1673	chr12	20596415	20596521	107	10	Intron	STARD3	ENSG00000131748	STARD3	11.021	20.5745	↑	0.00098113	0.00382136
1674	chr12	20635068	20635242	175	8	Intron	PGAP3	ENSG00000161395	PGAP3	11.2987	17.7524	↑	0.00098113	0.00382136
1675	chr12	20845007	20845207	201	9	Intron	ENSSSCG00000017506	ENSG00000108306	FBXL20	30.415	17.4864	↓	0.0044193	0.00581014
1675	chr12	20845007	20845207	201	9	Intron	MED1	ENSG00000125686	MED1	30.415	17.4864	↓	0.0040222	0.00558816
1681	chr12	21379889	21379979	91	6	Intron	NPEPPS	NA	NA	31.7713	22.3008	↓	0.004	0.00557474
1682	chr12	21552699	21552800	102	5	Intron	SP2	ENSG00000167182	SP2	14.4702	6.58487	↓	0.0025217	0.00473789
1683	chr12	21645566	21645632	67	5	Intron	SP2	ENSG00000167182	SP2	20.2698	11.8425	↓	0.0029215	0.00498751
1684	chr12	21652599	21653013	415	14	Intron	SP2	ENSG00000167182	SP2	42.7124	15.9515	↓	0.004398	0.00579588
1685	chr12	21657620	21658161	542	22	Intron	SP2	ENSG00000167182	SP2	53.0348	33.4681	↓	0.0046014	0.00591033
1686	chr12	21681972	21682116	145	6	Intron	CDK5RAP3	ENSG00000108465	CDK5RAP3	4.33343	14.8755	↑	0.0021047	0.00452542
1687	chr12	21844527	21844607	81	8	Intron	SKAP1	ENSG00000141293	SKAP1	50.769	29.2629	↓	0.00039595	0.00331259
1692	chr12	22568056	22568101	46	5	Intron	TTLL6	ENSG00000170703	TTLL6	25.3684	39.6213	↑	0.00114077	0.00396926
1693	chr12	22578063	22578161	99	5	Intron	TTLL6	ENSG00000170703	TTLL6	12.171	20.7856	↑	0.0041381	0.00565158
1694	chr12	22620695	22620864	170	7	Intron	CALCOCO2	ENSG00000136436	CALCOCO2	6.73254	17.9945	↑	0.0049399	0.00609219
1695	chr12	22628195	22628290	96	7	Intron	CALCOCO2	ENSG00000136436	CALCOCO2	27.4283	41.1661	↑	0.0026167	0.00480248
1700	chr12	23399994	23400256	263	7	Intron	MYST2	ENSG00000136504	MYST2	22.7956	11.9138	↓	0.00032274	0.00320578
1704	chr12	24300369	24300507	139	5	Intron	LRRC59	ENSG00000108829	LRRC59	18.9186	28.6852	↑	0.0024767	0.00472238
1705	chr12	24319837	24319968	132	13	Intron	MRPL27	ENSG00000108826	MRPL27	40.1083	22.0655	↓	0.00189735	0.00437799
1706	chr12	24331471	24331540	70	6	Intron	XYLT2	ENSG00000015532	XYLT2	45.6155	58.239	↑	0.0024997	0.0047307
1709	chr12	24735727	24735814	88	7	Intron	ITGA3	ENSG00000005884	ITGA3	28.1742	20.8637	↓	0.00106295	0.00389822
1709	chr12	24735727	24735814	88	7	Intron	PPP1R9B	NA	NA	28.1742	20.8637	↓	0.000164585	0.00303849
1730	chr12	31352102	31352354	253	13	Intron	MSI2	ENSG00000153944	MSI2	50.7682	31.7774	↓	0.0041597	0.00565569
1731	chr12	31362435	31362562	128	8	Intron	MSI2	ENSG00000153944	MSI2	41.2696	25.6772	↓	0.0032379	0.00517723
1732	chr12	31362939	31363647	709	22	Intron	MSI2	ENSG00000153944	MSI2	24.7119	12.3709	↓	0.0007633	0.00361832
1733	chr12	31365633	31365721	89	5	Intron	MSI2	ENSG00000153944	MSI2	37.2465	19.7513	↓	0.00108191	0.00391794
1734	chr12	31434155	31434250	96	5	Intron	MSI2	ENSG00000153944	MSI2	26.4747	13.4595	↓	0.0027604	0.00486971
1735	chr12	31452464	31452548	85	6	Intron	MSI2	ENSG00000153944	MSI2	50.1305	28.1795	↓	0.00116227	0.00397218
1738	chr12	32615329	32615395	67	8	Intron	BZRAP1	ENSG00000005379	BZRAP1	32.6753	43.5577	↑	0.00116227	0.00397218
1743	chr12	34075243	34075562	320	15	Intron	TMEM49	ENSG00000062716	TMEM49	34.2287	18.8163	↓	0.0040392	0.00560713
1744	chr12	34084503	34084616	114	6	Intron	TMEM49	ENSG00000062716	TMEM49	41.9359	20.6886	↓	0.00046396	0.00336027
1746	chr12	34618616	34618768	153	5	Intron	MED13	ENSG00000108510	MED13	35.412	22.6774	↓	0.0029829	0.00502243
1750	chr12	35291990	35292056	67	5	Intron	BCAS3	ENSG00000141376	BCAS3	8.85939	23.3679	↑	0.0020629	0.00449676
1755	chr12	35519021	35519170	150	10	Intron	PPM1D	ENSG00000170836	PPM1D	45.4219	17.0973	↓	0.0024187	0.0046953
1756	chr12	35519201	35519357	157	12	Intron	PPM1D	ENSG00000170836	PPM1D	48.2764	15.6488	↓	0.00059692	0.00345438
1758	chr12	35637818	35638016	199	8	Intron	APPBP2	ENSG00000062725	APPBP2	42.9355	15.7319	↓	0.00149732	0.00414878
1760	chr12	35971412	35971518	107	6	Intron	MYO19	ENSG00000141140	MYO19	14.7021	8.55912	↓	0.0041965	0.00568705
1761	chr12	36027075	36027164	90	7	Intron	ENSSSCG00000017684	ENSG00000170832	USP32	12.3371	4.7368	↓	0.0046617	0.00593976
1765	chr12	36850938	36851039	102	6	Intron	AATF	ENSG00000108270	AATF	9.06644	26.4812	↑	0.0035622	0.00534545
1767	chr12	36938329	36938523	195	6	Intron	ACACA	ENSG00000132142	ACACA	26.4525	37.707	↑	0.0041436	0.00565158
1768	chr12	37039694	37039875	182	6	Intron	ACACA	ENSG00000132142	ACACA	42.4362	35.6971	↓	0.00062258	0.00349553
1769	chr12	37068452	37068549	98	11	Intron	ACACA	ENSG00000132142	ACACA	44.6375	17.6057	↓	0.0059413	0.00669906
1773	chr12	37420581	37420739	159	5	Intron	CCL5	ENSG00000161570	CCL5	14.9716	36.6331	↑	0.00092241	0.00376505
1774	chr12	37826280	37826323	44	6	Intron	UNC45B	ENSG00000141161	UNC45B	45.2781	36.2736	↓	0.0021377	0.00453707
1785	chr12	39415422	39415553	132	6	Intron	ACCN1	ENSG00000108684	ACCN1	7.49562	19.1217	↑	0.00189912	0.00437799
1786	chr12	39512763	39512795	33	6	Intron	ACCN1	ENSG00000108684	ACCN1	17.7535	28.4385	↑	0.0020988	0.00452542
1787	chr12	39588883	39589026	144	6	Intron	ACCN1	ENSG00000108684	ACCN1	7.94781	23.8016	↑	0.0072355	0.00760943
1788	chr12	39593895	39594014	120	9	Intron	ACCN1	ENSG00000108684	ACCN1	87.6125	69.4658	↓	0.00197684	0.00446121
1790	chr12	39683500	39683585	86	5	Intron	TMEM98	ENSG00000006042	TMEM98	34.661	59.0726	↑	0.0049244	0.00608312
1791	chr12	39777459	39777630	172	10	Intron	MYO1D	ENSG00000176658	MYO1D	48.8446	12.9802	↓	0.00106272	0.00389822
1792	chr12	39800285	39801735	1451	27	Intron	MYO1D	ENSG00000176658	MYO1D	7.87356	16.0749	↑	0.0024014	0.00468172
1793	chr12	39838777	39839007	231	13	Intron	MYO1D	ENSG00000176658	MYO1D	49.9245	23.1431	↓	0.00057721	0.00345438
1794	chr12	40001629	40001735	107	6	Intron	MYO1D	ENSG00000176658	MYO1D	33.3713	19.4125	↓	0.0057037	0.00655131
1795	chr12	40014923	40015036	114	9	Intron	MYO1D	ENSG00000176658	MYO1D	78.7138	98.4229	↑	8.4705e-05	0.00284828
1796	chr12	40024589	40024686	98	9	Intron	MYO1D	ENSG00000176658	MYO1D	36.2965	8.50105	↓	0.0023428	0.00464892
1797	chr12	40080468	40080584	117	8	Intron	MYO1D	ENSG00000176658	MYO1D	29.3011	44.9166	↑	0.00089983	0.00372384
1798	chr12	40099900	40100222	323	12	Intron	MYO1D	ENSG00000176658	MYO1D	8.80951	23.8264	↑	0.0031649	0.00513226
1799	chr12	40207245	40207292	48	5	Intron	PSMD11	ENSG00000108671	PSMD11	30.2846	19.7985	↓	0.0024977	0.0047307
1802	chr12	40400689	40400879	191	9	Intron	RHBDL3	ENSG00000141314	RHBDL3	16.5379	26.7724	↑	0.00194056	0.00442556
1803	chr12	40573414	40573506	93	5	Intron	ADAP2	ENSG00000184060	ADAP2	37.5991	53.1101	↑	0.0007196	0.0035902
1806	chr12	40759484	40759567	84	5	Intron	CRLF3	ENSG00000176390	CRLF3	43.6358	27.8313	↓	0.00022465	0.00312169
1812	chr12	41185671	41185798	128	6	Intron	RAB11FIP4	ENSG00000131242	RAB11FIP4	13.6591	24.4573	↑	0.00022465	0.00312169
1816	chr12	41720650	41720742	93	5	Intron	WSB1	ENSG00000109046	WSB1	9.42952	20.4527	↑	0.00022465	0.00312169
1819	chr12	42358251	42358379	129	13	Intron	NLK	ENSG00000087095	NLK	22.0759	10.5979	↓	0.00124131	0.00404243
1821	chr12	42499957	42500118	162	8	Intron	FOXN1	ENSG00000109101	FOXN1	6.86365	18.0226	↑	0.0037242	0.00542189
1824	chr12	43094573	43094654	82	5	Intron	ENSSSCG00000017784	NA	NA	23.7086	17.369	↓	0.0060428	0.00676758
1824	chr12	43094573	43094654	82	5	Intron	MYO18A	ENSG00000196535	MYO18A	23.7086	17.369	↓	0.0081801	0.00834439
1826	chr12	43659590	43659640	51	5	Intron	SSH2	ENSG00000141298	SSH2	37.7435	18.9065	↓	0.0046962	0.00595676
1827	chr12	43730252	43730448	197	10	Intron	ENSSSCG00000017793	ENSG00000198720	ANKRD13B	61.4334	45.0176	↓	0.0020035	0.00447258
1831	chr12	44420190	44420395	206	7	Intron	CPD	ENSG00000108582	CPD	17.5625	35.0324	↑	0.0034956	0.00531927
1832	chr12	44455713	44455849	137	6	Intron	CPD	ENSG00000108582	CPD	31.5212	17.2562	↓	0.0031774	0.00514566
1833	chr12	44461974	44462105	132	14	Intron	CPD	ENSG00000108582	CPD	38.2439	11.6237	↓	0.0026816	0.00483315
1834	chr12	44486901	44486982	82	6	Intron	GOSR1	ENSG00000108587	GOSR1	49.2535	38.4104	↓	0.0049354	0.00609219
1835	chr12	44492938	44493080	143	8	Intron	GOSR1	ENSG00000108587	GOSR1	24.6332	37.1167	↑	0.00091741	0.00376455
1839	chr12	44864224	44864390	167	11	Intron	ABR	ENSG00000159842	ABR	17.241	34.2447	↑	0.0050563	0.00615705
1840	chr12	44868099	44868195	97	5	Intron	ABR	ENSG00000159842	ABR	49.7718	72.8256	↑	0.0056626	0.00652658
1841	chr12	44884114	44884279	166	7	Intron	ABR	ENSG00000159842	ABR	7.6942	24.94	↑	6.2324e-05	0.00270796
1844	chr12	45133167	45133263	97	7	Intron	VPS53	ENSG00000141252	VPS53	16.4903	36.2556	↑	0.0026392	0.00481058
1845	chr12	45179035	45179152	118	6	Intron	VPS53	ENSG00000141252	VPS53	6.77397	12.4013	↑	0.0020372	0.00449556
1846	chr12	45325167	45325271	105	5	Intron	RILP	ENSG00000167705	RILP	12.1754	4.73668	↓	0.00080481	0.00364218
1850	chr12	45394522	45394583	62	7	Intron	SERPINF1	ENSG00000132386	SERPINF1	50.1467	68.8748	↑	0.00098246	0.00382136
1850	chr12	45394522	45394583	62	7	Intron	SMYD4	ENSG00000186532	SMYD4	50.1467	68.8748	↑	0.0041587	0.00565569
1851	chr12	45399273	45399699	427	9	Intron	SERPINF1	ENSG00000132386	SERPINF1	4.32211	10.4425	↑	0.00096157	0.00380628
1851	chr12	45399273	45399699	427	9	Intron	SMYD4	ENSG00000186532	SMYD4	4.32211	10.4425	↑	0.0076044	0.00790087
1852	chr12	45405591	45405754	164	6	Intron	SERPINF1	ENSG00000132386	SERPINF1	29.8269	12.2358	↓	0.0050037	0.00612033
1853	chr12	45410690	45410755	66	5	Intron	SERPINF1	ENSG00000132386	SERPINF1	46.3232	20.7053	↓	0.0066235	0.00715176
1855	chr12	45473608	45473768	161	11	Intron	RPA1	ENSG00000132383	RPA1	20.5494	40.7356	↑	0.0005642	0.0034375
1857	chr12	45643914	45643964	51	5	Intron	SMG6	ENSG00000070366	SMG6	11.2693	4.7414	↓	0.0076592	0.00794145
1858	chr12	45791022	45791058	37	5	Intron	SMG6	ENSG00000070366	SMG6	72.7672	48.0592	↓	0.0023561	0.00466256
1859	chr12	45955482	45955718	237	7	Intron	ENSSSCG00000017832	ENSG00000127804	METT10D	7.07967	37.1687	↑	0.0049387	0.00609219
1860	chr12	45975341	45975591	251	17	Intron	ENSSSCG00000017832	ENSG00000127804	METT10D	49.6842	32.2129	↓	0.001064	0.00389822
1860	chr12	45975341	45975591	251	17	Intron	ENSSSCG00000017833	ENSG00000127804	METT10D	49.6842	32.2129	↓	0.00168087	0.00423043
1862	chr12	46197302	46197385	84	6	Intron	PAFAH1B1	ENSG00000007168	PAFAH1B1	47.1486	28.1184	↓	0.00166423	0.00421332
1866	chr12	46986919	46987020	102	8	Intron	TRPV1	ENSG00000196689	TRPV1	22.7396	38.0526	↑	0.00146082	0.00412338
1874	chr12	47473398	47473492	95	9	Intron	ANKFY1	ENSG00000185722	ANKFY1	74.7124	89.0247	↑	0.000197506	0.00312169
1875	chr12	47480224	47480351	128	6	Intron	ANKFY1	ENSG00000185722	ANKFY1	62.0405	42.0003	↓	0.0041009	0.00563448
1876	chr12	47489275	47489480	206	7	Intron	ANKFY1	ENSG00000185722	ANKFY1	38.9274	24.4325	↓	0.00026261	0.00312169
1877	chr12	47494268	47494418	151	10	Intron	ANKFY1	ENSG00000185722	ANKFY1	32.2705	18.5314	↓	0.0037848	0.00545738
1879	chr12	47528135	47528221	87	8	Intron	UBE2G1	ENSG00000132388	UBE2G1	26.9805	11.7558	↓	0.00139785	0.00409659
1880	chr12	47545977	47546003	27	5	Intron	UBE2G1	ENSG00000132388	UBE2G1	14.9401	7.52598	↓	0.002042	0.00449556
1881	chr12	47562703	47562742	40	5	Intron	UBE2G1	ENSG00000132388	UBE2G1	24.0369	14.5285	↓	0.0015591	0.00417681
1882	chr12	47571088	47571264	177	17	Intron	UBE2G1	ENSG00000132388	UBE2G1	37.5826	15.6428	↓	0.003742	0.00543383
1883	chr12	47579325	47579447	123	10	Intron	UBE2G1	ENSG00000132388	UBE2G1	30.1126	14.4269	↓	0.0032788	0.00518988
1885	chr12	47841917	47842097	181	9	Intron	SMTNL2	ENSG00000188176	SMTNL2	14.6103	4.69997	↓	0.00116254	0.00397218
1886	chr12	47847294	47847573	280	12	Intron	SMTNL2	ENSG00000188176	SMTNL2	44.3761	20.4681	↓	0.0022353	0.00459945
1887	chr12	48109124	48109256	133	7	Intron	ENSSSCG00000017892	NA	NA	27.7303	55.226	↑	0.0063822	0.00699941
1889	chr12	48768112	48768281	170	5	Intron	RABEP1	ENSG00000029725	RABEP1	19.7692	9.00974	↓	0.00088299	0.00370314
1893	chr12	49392866	49392955	90	6	Intron	ENSSSCG00000017922	ENSG00000141456	PELP1	56.6877	36.2373	↓	0.00055718	0.00343728
1901	chr12	50061769	50061864	96	5	Intron	ENSSSCG00000017956	ENSG00000129226	CD68	12.9796	6.82898	↓	0.003545	0.0053384
1904	chr12	51121373	51121555	183	7	Intron	PIK3R5	ENSG00000141506	PIK3R5	7.64334	16.3081	↑	0.0029239	0.00498808
1906	chr12	51428194	51428394	201	11	Intron	NTN1	ENSG00000065320	NTN1	60.5097	85.6861	↑	4.1312e-05	0.0025727
1909	chr12	51774348	51774439	92	5	Intron	GLP2R	ENSG00000065325	GLP2R	52.2351	63.5814	↑	4.1312e-05	0.0025727
1913	chr12	52299218	52299338	121	7	Intron	MYH4	ENSG00000141048	MYH4	27.6772	20.8567	↓	0.00165677	0.00421332
1918	chr12	53139795	53139849	55	6	Intron	ENSSSCG00000018013	NA	NA	22.1774	13.6878	↓	0.0045162	0.00585804
1943	chr12	54785445	54785580	136	8	Intron	ENSSSCG00000018022	NA	NA	22.7671	55.0751	↑	0.0035386	0.0053384
1944	chr12	54790624	54790841	218	10	Intron	ENSSSCG00000018022	NA	NA	9.55509	33.4914	↑	0.0058408	0.00663867
1945	chr12	54799131	54799393	263	15	Intron	ENSSSCG00000018022	NA	NA	59.3809	30.5415	↓	0.00143682	0.00411732
1946	chr12	54799425	54799521	97	8	Intron	ENSSSCG00000018022	NA	NA	40.4001	15.8745	↓	0.00183895	0.00434733
1961	chr12	55002163	55002935	773	22	Intron	ENSSSCG00000018023	ENSG00000006695	COX10	60.0571	34.4537	↓	0.0017989	0.00432487
1962	chr12	55006313	55006354	42	6	Intron	ENSSSCG00000018023	ENSG00000006695	COX10	46.5791	26.5303	↓	0.00197649	0.00446121
1963	chr12	55007272	55007359	88	5	Intron	ENSSSCG00000018023	ENSG00000006695	COX10	13.4532	29.4127	↑	0.0028597	0.00494267
1964	chr12	55007515	55007564	50	6	Intron	ENSSSCG00000018023	ENSG00000006695	COX10	55.5894	85.244	↑	8.0658e-05	0.00284828
1965	chr12	55007872	55008194	323	16	Intron	ENSSSCG00000018023	ENSG00000006695	COX10	37.2642	7.22084	↓	0.0046796	0.00595281
1966	chr12	55014074	55014179	106	6	Intron	ENSSSCG00000018023	ENSG00000006695	COX10	40.6241	21.051	↓	0.005121	0.00618758
1967	chr12	55067230	55067404	175	12	Intron	ENSSSCG00000018024	NA	NA	51.9957	10.2183	↓	0.0027209	0.00484585
1968	chr12	55077379	55077525	147	7	Intron	ENSSSCG00000018024	NA	NA	31.043	51.0541	↑	0.0042848	0.00573453
1969	chr12	55079659	55079836	178	10	Intron	ENSSSCG00000018024	NA	NA	42.4227	59.6995	↑	0.0077769	0.00802577
1970	chr12	55080623	55080761	139	6	Intron	ENSSSCG00000018024	NA	NA	14.6481	31.4802	↑	0.0061611	0.00684433
1971	chr12	55087936	55088062	127	5	Intron	ENSSSCG00000018024	NA	NA	27.6146	16.1681	↓	0.00198103	0.00446121
1972	chr12	55096924	55097143	220	5	Intron	ENSSSCG00000018024	NA	NA	9.03341	25.2323	↑	0.0010789	0.00391794
1972	chr12	55096924	55097143	220	5	Intron	ENSSSCG00000018025	ENSG00000006695	COX10	9.03341	25.2323	↑	0.00183539	0.00434733
1973	chr12	55101251	55101455	205	12	Intron	ENSSSCG00000018024	NA	NA	69.9527	45.8757	↓	0.0043847	0.00579079
1973	chr12	55101251	55101455	205	12	Intron	ENSSSCG00000018025	ENSG00000006695	COX10	69.9527	45.8757	↓	0.00106214	0.00389822
1974	chr12	55102057	55102192	136	5	Intron	ENSSSCG00000018024	NA	NA	17.95	31.4823	↑	0.000103722	0.0028812
1974	chr12	55102057	55102192	136	5	Intron	ENSSSCG00000018025	ENSG00000006695	COX10	17.95	31.4823	↑	0.0072768	0.0076402
2011	chr12	55863412	55864547	1136	45	Intron	FAM18B	NA	NA	29.6512	15.6352	↓	0.005079	0.00616967
2018	chr12	56242113	56242213	101	6	Intron	CENPV	ENSG00000166582	CENPV	60.9782	77.5375	↑	0.00052032	0.00340069
2019	chr12	56286864	56287039	176	7	Intron	PIGL	ENSG00000108474	PIGL	68.4797	48.2793	↓	0.00144005	0.00411732
2020	chr12	56381898	56381978	81	5	Intron	NCOR1	NA	NA	82.3115	60.232	↓	0.0049397	0.00609219
2020	chr12	56381898	56381978	81	5	Intron	TTC19	ENSG00000011295	TTC19	82.3115	60.232	↓	9.7999e-05	0.0028812
2021	chr12	56423150	56423236	87	5	Intron	ENSSSCG00000018039	NA	NA	33.1129	20.0412	↓	0.0041601	0.00565569
2021	chr12	56423150	56423236	87	5	Intron	NCOR1	NA	NA	33.1129	20.0412	↓	0.0030995	0.00510008
2022	chr12	56447791	56447905	115	5	Intron	NCOR1	NA	NA	23.3523	13.9471	↓	0.00042007	0.00331259
2023	chr12	56452844	56452979	136	8	Intron	NCOR1	NA	NA	51.7531	16.9505	↓	0.0028648	0.00494463
2024	chr12	56460386	56460522	137	5	Intron	NCOR1	NA	NA	35.8473	12.9007	↓	0.00155694	0.00417681
2025	chr12	56468893	56469277	385	10	Intron	NCOR1	NA	NA	20.0324	10.7626	↓	0.0081829	0.00834627
2026	chr12	56470047	56470327	281	11	Intron	NCOR1	NA	NA	37.6176	10.3983	↓	0.00056046	0.00343728
2028	chr12	56556192	56556217	26	5	Intron	ENSSSCG00000018043	NA	NA	12.9443	5.51731	↓	0.00128062	0.00406517
2028	chr12	56556192	56556217	26	5	Intron	SLC47A2	ENSG00000180638	SLC47A2	12.9443	5.51731	↓	0.0053959	0.00635982
2029	chr12	56562553	56562880	328	7	Intron	ENSSSCG00000018043	NA	NA	13.313	17.527	↑	0.0029613	0.00501382
2030	chr12	56586912	56587065	154	6	Intron	ENSSSCG00000018043	NA	NA	29.4142	16.5462	↓	0.0033951	0.00526212
2031	chr12	56639838	56640169	332	14	Intron	ENSSSCG00000018043	NA	NA	28.7367	10.9884	↓	0.0046986	0.00595676
2031	chr12	56639838	56640169	332	14	Intron	ENSSSCG00000018046	NA	NA	28.7367	10.9884	↓	0.00045683	0.00335734
2032	chr12	56646494	56646639	146	7	Intron	ENSSSCG00000018043	NA	NA	27.2571	43.1289	↑	0.0040442	0.00560815
2033	chr12	56658785	56658999	215	10	Intron	ENSSSCG00000018043	NA	NA	38.8558	56.9901	↑	0.00155626	0.00417681
2033	chr12	56658785	56658999	215	10	Intron	ENSSSCG00000018046	NA	NA	38.8558	56.9901	↑	0.00139588	0.00409659
2034	chr12	56715211	56715368	158	13	Intron	ENSSSCG00000018043	NA	NA	15.8639	43.1527	↑	0.0050575	0.00615705
2035	chr12	56825145	56825190	46	7	Intron	ENSSSCG00000018043	NA	NA	6.23047	12.3587	↑	0.00127515	0.00406517
2035	chr12	56825145	56825190	46	7	Intron	GRAP	NA	NA	6.23047	12.3587	↑	0.00020237	0.00312169
2036	chr12	56865654	56865823	170	9	Intron	ENSSSCG00000018043	NA	NA	57.1931	36.6931	↓	0.00042301	0.00331259
2043	chr12	57210665	57210851	187	5	Intron	SRCIN1	ENSG00000017373	SRCIN1	10.9548	17.5671	↑	0.00146308	0.00412338
2050	chr13	7212493	7212781	289	22	Intron	ZNF385D	ENSG00000151789	ZNF385D	13.1305	2.77742	↓	0.0048422	0.00603702
2055	chr13	8671724	8672029	306	11	Intron	UBE2E2	NA	NA	55.1305	34.8006	↓	0.0031956	0.00515151
2056	chr13	8716563	8716644	82	5	Intron	UBE2E2	NA	NA	25.3981	35.0819	↑	0.0049633	0.00610376
2057	chr13	8721830	8722039	210	16	Intron	UBE2E2	NA	NA	38.6355	19.0636	↓	0.0005969	0.00345438
2068	chr13	9113241	9113301	61	7	Intron	THRB	ENSG00000151090	THRB	6.48874	23.9977	↑	4.2574e-05	0.0025727
2083	chr13	11606553	11606645	93	5	Intron	NEK10	NA	NA	20.7848	36.1508	↑	0.0059562	0.00671319
2084	chr13	11635204	11635267	64	5	Intron	NEK10	NA	NA	10.0588	21.443	↑	0.00100253	0.00384227
2085	chr13	11807511	11807611	101	8	Intron	SLC4A7	ENSG00000033867	SLC4A7	33.1769	17.3302	↓	0.00022225	0.00312169
2086	chr13	11824812	11825043	232	7	Intron	SLC4A7	ENSG00000033867	SLC4A7	44.2235	27.5382	↓	0.0025561	0.00476671
2087	chr13	11860072	11860171	100	5	Intron	SLC4A7	ENSG00000033867	SLC4A7	1.74839	10.5911	↑	0.0002752	0.00317805
2099	chr13	14969420	14969568	149	9	Intron	ENSSSCG00000011225	NA	NA	28.9883	11.4677	↓	0.0028785	0.00495016
2099	chr13	14969420	14969568	149	9	Intron	GADL1	ENSG00000144644	GADL1	28.9883	11.4677	↓	0.00184046	0.00434733
2103	chr13	15639738	15640117	380	10	Intron	OSBPL10	ENSG00000144645	OSBPL10	23.068	37.026	↑	0.0040798	0.00562587
2110	chr13	16216703	16217031	329	14	Intron	UBP1	ENSG00000153560	UBP1	44.4999	31.0117	↓	0.0042353	0.00571163
2111	chr13	16353568	16353671	104	5	Intron	CLASP2	ENSG00000163539	CLASP2	15.2907	29.5913	↑	0.00084361	0.00365869
2115	chr13	19012983	19013052	70	5	Intron	ENSSSCG00000011252	ENSG00000172939	OXSR1	8.44928	13.8475	↑	0.0031046	0.00510008
2116	chr13	19135564	19135646	83	6	Intron	SLC22A14	ENSG00000144671	SLC22A14	46.4849	20.1129	↓	0.0037046	0.00542161
2117	chr13	19184584	19184732	149	7	Intron	ACVR2B	ENSG00000114739	ACVR2B	25.5903	14.0966	↓	0.0047773	0.00599723
2120	chr13	19752378	19752426	49	5	Intron	TTC21A	ENSG00000168026	TTC21A	2.7313	16.2055	↑	0.0032241	0.00516351
2122	chr13	20437974	20438105	132	13	Intron	ENSSSCG00000011271	NA	NA	7.78101	24.5523	↑	0.0023004	0.00463223
2123	chr13	20455505	20455551	47	5	Intron	ENSSSCG00000011271	NA	NA	23.6182	11.7023	↓	0.000203	0.00312169
2124	chr13	20927008	20927144	137	15	Intron	CTNNB1	ENSG00000168036	CTNNB1	50.2268	26.5816	↓	0.00072466	0.0035902
2128	chr13	21696754	21696885	132	10	Intron	ENSSSCG00000011278	NA	NA	16.9398	31.2991	↑	0.002199	0.00458022
2137	chr13	24923555	24923662	108	6	Intron	ENSSSCG00000011331	NA	NA	8.81906	20.9026	↑	0.0041636	0.00565671
2137	chr13	24923555	24923662	108	6	Intron	NBEAL2	ENSG00000160796	NBEAL2	8.81906	20.9026	↑	0.002623	0.004803
2140	chr13	25731174	25731365	192	13	Intron	MAP4	ENSG00000047849	MAP4	34.9381	19.4366	↓	0.0038798	0.00551559
2141	chr13	25735471	25735566	96	5	Intron	MAP4	ENSG00000047849	MAP4	27.8875	14.8052	↓	0.0026645	0.00481986
2142	chr13	25741417	25741597	181	8	Intron	MAP4	ENSG00000047849	MAP4	31.6055	17.9188	↓	0.0057239	0.00656628
2143	chr13	25801554	25801771	218	10	Intron	MAP4	ENSG00000047849	MAP4	63.9197	33.8155	↓	0.0027636	0.00486971
2144	chr13	25812373	25812531	159	10	Intron	MAP4	ENSG00000047849	MAP4	24.5305	9.16137	↓	0.0078242	0.00806405
2145	chr13	25822846	25822945	100	11	Intron	MAP4	ENSG00000047849	MAP4	37.5823	15.0541	↓	0.0043847	0.00579079
2146	chr13	25832984	25833053	70	7	Intron	MAP4	ENSG00000047849	MAP4	22.4302	9.32494	↓	0.0034794	0.00530801
2147	chr13	25833781	25833897	117	8	Intron	MAP4	ENSG00000047849	MAP4	53.1812	26.3316	↓	0.00137808	0.00408603
2148	chr13	25857945	25858061	117	7	Intron	MAP4	ENSG00000047849	MAP4	16.5118	7.06924	↓	0.0049799	0.00610455
2149	chr13	26134755	26134952	198	14	Intron	PFKFB4	ENSG00000114268	PFKFB4	54.1458	34.7642	↓	0.0052801	0.00628805
2150	chr13	26256158	26256210	53	5	Intron	ATRIP	ENSG00000164053	ATRIP	23.8475	33.7559	↑	0.0043995	0.00579588
2151	chr13	26714926	26714993	68	7	Intron	CCDC36	ENSG00000173421	CCDC36	42.128	60.1073	↑	0.0049047	0.00607127
2160	chr13	28405700	28405810	111	6	Intron	VPRBP	ENSG00000145041	VPRBP	43.7567	23.9473	↓	0.0057762	0.00659937
2161	chr13	29260567	29260662	96	5	Intron	STAB1	ENSG00000010327	STAB1	6.48246	15.2503	↑	0.0053035	0.00630266
2166	chr13	32640050	32640137	88	5	Intron	IL17RD	ENSG00000144730	IL17RD	12.026	20.2815	↑	0.0025648	0.00476671
2168	chr13	33121652	33121678	27	5	Intron	FAM116A	ENSG00000174839	FAM116A	20.9941	9.16399	↓	0.0054835	0.00640893
2170	chr13	33618661	33618742	82	5	Intron	ABHD6	ENSG00000163686	ABHD6	21.9119	30.7533	↑	0.00117771	0.00398807
2176	chr13	39852457	39852532	76	5	Intron	SLC25A26	ENSG00000144741	SLC25A26	36.8182	19.3824	↓	0.00175762	0.00429864
2177	chr13	40842017	40842062	46	6	Intron	SUCLG2	ENSG00000172340	SUCLG2	45.4134	29.4301	↓	4.0339e-06	0.00100403
2191	chr13	54905489	54905570	82	5	Intron	SETD5	ENSG00000168137	SETD5	36.082	13.5428	↓	0.0034033	0.00526212
2194	chr13	55718052	55718194	143	5	Intron	IRAK2	ENSG00000134070	IRAK2	7.97432	12.733	↑	0.0027047	0.00483687
2196	chr13	56043568	56043700	133	7	Intron	ATG7	ENSG00000197548	ATG7	21.9383	32.5143	↑	0.0031636	0.00513186
2200	chr13	57387392	57387527	136	7	Intron	IFT122	ENSG00000163913	IFT122	11.3852	23.3292	↑	0.0037202	0.00542189
2201	chr13	57567140	57567204	65	5	Intron	TMCC1	ENSG00000172765	TMCC1	17.3911	9.28407	↓	0.0071017	0.00750992
2204	chr13	58175578	58175668	91	6	Intron	GRIP2	NA	NA	8.30764	12.2395	↑	0.0016633	0.00421332
2207	chr13	58374079	58374291	213	13	Intron	SLC6A6	ENSG00000131389	SLC6A6	23.7598	3.27363	↓	0.0051824	0.0062295
2209	chr13	58769664	58769858	195	6	Intron	WNT7A	ENSG00000154764	WNT7A	14.3038	27.9137	↑	0.0058448	0.00663961
2214	chr13	60113855	60114093	239	7	Intron	MCM2	ENSG00000073111	MCM2	21.0872	36.5823	↑	0.0055444	0.00644477
2215	chr13	60758133	60758350	218	13	Intron	UBA5	ENSG00000081307	UBA5	17.4631	3.44484	↓	0.0029621	0.00501382
2216	chr13	60761029	60761073	45	5	Intron	UBA5	ENSG00000081307	UBA5	40.8599	21.7693	↓	0.00155993	0.00417681
2218	chr13	61314111	61314174	64	6	Intron	TMEM108	ENSG00000144868	TMEM108	20.6983	48.0501	↑	0.0035359	0.0053384
2219	chr13	61387707	61387895	189	7	Intron	TMEM108	ENSG00000144868	TMEM108	15.5231	26.781	↑	0.0040399	0.00560713
2222	chr13	62147788	62147828	41	5	Intron	KY	ENSG00000174611	KY	33.661	21.8953	↓	0.0023372	0.00464892
2228	chr13	65492579	65492789	211	7	Intron	RBP1	ENSG00000114115	RBP1	5.36082	12.8202	↑	0.0025195	0.00473789
2235	chr13	67600707	67600804	98	6	Intron	GK5	ENSG00000175066	GK5	24.7768	37.1776	↑	0.002397	0.00468172
2236	chr13	67784398	67784494	97	10	Intron	ATR	ENSG00000175054	ATR	34.6868	19.2271	↓	0.00131554	0.00407843
2237	chr13	67795084	67795173	90	9	Intron	ATR	ENSG00000175054	ATR	33.8948	23.7585	↓	0.000102567	0.0028812
2238	chr13	68292629	68292718	90	9	Intron	SR140	NA	NA	50.8672	32.8952	↓	0.0036771	0.0054041
2240	chr13	68718624	68718715	92	6	Intron	SLC9A9	ENSG00000181804	SLC9A9	16.839	27.6585	↑	0.00160375	0.0041966
2242	chr13	73310146	73310291	146	6	Intron	C3orf16	ENSG00000206199	C3orf16	20.5069	10.1461	↓	0.0054621	0.00639824
2245	chr13	76302952	76303097	146	7	Intron	MME	ENSG00000196549	MME	13.4259	20.1758	↑	0.00894	0.00899187
2256	chr13	87827445	87827528	84	8	Intron	TBL1XR1	ENSG00000177565	TBL1XR1	40.6129	23.2339	↓	0.00153586	0.00417309
2259	chr13	91940378	91940503	126	7	Intron	DCUN1D1	ENSG00000043093	DCUN1D1	28.7632	13.9579	↓	0.00116127	0.00397218
2261	chr13	92072161	92072395	235	17	Intron	KLHL24	ENSG00000114796	KLHL24	71.0477	41.6137	↓	0.0087387	0.00881223
2274	chr13	95685232	95685324	93	5	Intron	TPRG1	ENSG00000188001	TPRG1	10.431	21.592	↑	0.00191851	0.00440237
2279	chr13	99166504	99166761	258	9	Intron	TMEM44	ENSG00000145014	TMEM44	31.0612	16.7299	↓	0.0090834	0.0091191
2282	chr13	99627039	99627128	90	8	Intron	ENSSSCG00000011830	ENSG00000184203	PPP1R2	46.9046	21.9404	↓	0.0022954	0.00463223
2283	chr13	99631455	99631678	224	23	Intron	ENSSSCG00000011830	ENSG00000184203	PPP1R2	40.9853	16.9601	↓	0.00156199	0.00417681
2287	chr13	100177112	100177248	137	13	Intron	DLG1	ENSG00000075711	DLG1	45.6201	31.9421	↓	0.00090208	0.00372384
2288	chr13	100350316	100350448	133	5	Intron	MFI2	ENSG00000163975	MFI2	41.003	21.7196	↓	0.0046376	0.00592455
2289	chr13	100604268	100604409	142	6	Intron	PCYT1A	ENSG00000161217	PCYT1A	30.1481	13.7633	↓	0.00141722	0.00410141
2290	chr13	100610584	100610711	128	9	Intron	PCYT1A	ENSG00000161217	PCYT1A	27.0893	15.5835	↓	8.3421e-05	0.00284828
2294	chr13	101956643	101956820	178	7	Intron	ITGB5	ENSG00000082781	ITGB5	5.42029	20.9006	↑	0.00117635	0.00398807
2295	chr13	101960722	101960965	244	8	Intron	ITGB5	ENSG00000082781	ITGB5	16.8839	32.9273	↑	0.0035638	0.00534545
2297	chr13	101963462	101963523	62	5	Intron	ITGB5	ENSG00000082781	ITGB5	4.29479	15.9884	↑	0.00098028	0.00382136
2300	chr13	102762342	102762482	141	5	Intron	ENSSSCG00000011866	NA	NA	10.1627	19.1458	↑	0.00155662	0.00417681
2301	chr13	102892883	102893102	220	7	Intron	ENSSSCG00000011866	NA	NA	21.9699	27.4632	↑	0.000164876	0.00303849
2301	chr13	102892883	102893102	220	7	Intron	MYLK	ENSG00000065534	MYLK	21.9699	27.4632	↑	0.00076082	0.00361832
2306	chr13	104869196	104869370	175	5	Intron	GSK3B	ENSG00000082701	GSK3B	18.5493	8.73862	↓	0.0032992	0.00520266
2308	chr13	109034550	109034627	78	5	Intron	GRAMD1C	ENSG00000178075	GRAMD1C	14.1814	3.52162	↓	0.0048031	0.00601131
2309	chr13	109109142	109109231	90	6	Intron	ATP6V1A	ENSG00000114573	ATP6V1A	61.7602	44.053	↓	0.0027425	0.00485686
2310	chr13	109134484	109134627	144	8	Intron	ATP6V1A	ENSG00000114573	ATP6V1A	24.7133	16.228	↓	0.00065712	0.00351376
2314	chr13	112409165	112409243	79	6	Intron	IFT57	ENSG00000114446	IFT57	50.0392	34.3346	↓	0.00065712	0.00351376
2315	chr13	116480996	116481137	142	6	Intron	TOMM70A	ENSG00000154174	TOMM70A	19.5262	11.5471	↓	0.00031501	0.00320578
2324	chr13	129061214	129061320	107	8	Intron	HSPA13	ENSG00000155304	HSPA13	28.4162	45.5799	↑	0.0075187	0.00784037
2341	chr13	138354382	138354477	96	7	Intron	ENSSSCG00000012034	ENSG00000156299	TIAM1	26.2321	18.1889	↓	0.0030625	0.00507527
2342	chr13	138705472	138705653	182	5	Intron	SYNJ1	ENSG00000159082	SYNJ1	18.7441	27.895	↑	0.0060565	0.00678012
2343	chr13	139890595	139890689	95	9	Intron	RCAN1	ENSG00000159200	RCAN1	29.0058	18.301	↓	0.00022157	0.00312169
2346	chr13	140292681	140292759	79	7	Intron	DOPEY2	ENSG00000142197	DOPEY2	47.4603	33.8584	↓	0.00070475	0.00355663
2347	chr13	140343851	140343901	51	5	Intron	DOPEY2	ENSG00000142197	DOPEY2	31.1321	13.2221	↓	0.00070475	0.00355663
2348	chr13	140373515	140373661	147	7	Intron	DOPEY2	ENSG00000142197	DOPEY2	20.1008	39.7378	↑	0.00146093	0.00412338
2349	chr13	140375699	140375767	69	5	Intron	DOPEY2	ENSG00000142197	DOPEY2	52.5135	66.6184	↑	0.00075531	0.00361832
2352	chr13	141048088	141048265	178	16	Intron	TTC3	ENSG00000182670	TTC3	45.4237	20.7129	↓	0.00184393	0.00434743
2353	chr13	141225431	141225585	155	5	Intron	DSCR3	ENSG00000157538	DSCR3	19.1635	41.8389	↑	0.00154442	0.00417309
2354	chr13	141225792	141225929	138	5	Intron	DSCR3	ENSG00000157538	DSCR3	2.68896	13.6289	↑	0.00080463	0.00364218
2362	chr13	141602062	141602178	117	5	Intron	DYRK1A	ENSG00000157540	DYRK1A	61.3935	46.6465	↓	0.0026976	0.00483687
2378	chr13	143400336	143400363	28	5	Intron	ENSSSCG00000012072	NA	NA	23.8105	46.5721	↑	0.0049791	0.00610455
2388	chr13	144168074	144168150	77	5	Intron	BACE2	ENSG00000182240	BACE2	7.80345	21.6949	↑	0.0049791	0.00610455
2389	chr13	144207538	144207660	123	6	Intron	BACE2	ENSG00000182240	BACE2	29.0505	43.6046	↑	0.0030201	0.00505118
2390	chr13	144215530	144215698	169	9	Intron	BACE2	ENSG00000182240	BACE2	22.136	50.7265	↑	0.0048813	0.00605918
2391	chr13	144216891	144217055	165	10	Intron	BACE2	ENSG00000182240	BACE2	45.6247	27.5116	↓	0.0027606	0.00486971
2393	chr13	144333850	144334011	162	6	Intron	FAM3B	ENSG00000183844	FAM3B	24.1491	11.0164	↓	0.0074187	0.00775557
2394	chr13	144432005	144432081	77	5	Intron	TMPRSS2	ENSG00000184012	TMPRSS2	23.242	36.9911	↑	0.00184337	0.00434733
2395	chr13	144446688	144446973	286	12	Intron	TMPRSS2	ENSG00000184012	TMPRSS2	12.154	23.4724	↑	2.2091e-05	0.00217146
2404	chr13	144775950	144776136	187	11	Intron	PRDM15	ENSG00000141956	PRDM15	39.3568	65.1188	↑	0.0042629	0.00572935
2408	chr13	145000153	145000210	58	5	Intron	SLC37A1	ENSG00000160190	SLC37A1	17.9756	8.43256	↓	0.00161852	0.00420587
2409	chr13	145167683	145167749	67	5	Intron	ADARB1	ENSG00000197381	ADARB1	72.9546	57.034	↓	0.0046594	0.00593865
2411	chr14	851180	851357	178	5	Intron	SHC3	ENSG00000148082	SHC3	13.7721	5.54039	↓	0.00155555	0.00417681
2425	chr14	3273585	3273750	166	6	Intron	ROR2	ENSG00000169071	ROR2	6.39693	13.5715	↑	0.0061409	0.00682948
2426	chr14	3368786	3368879	94	5	Intron	ROR2	ENSG00000169071	ROR2	36.9439	60.0257	↑	0.002221	0.00459744
2427	chr14	3394173	3394538	366	19	Intron	ROR2	ENSG00000169071	ROR2	41.101	19.9603	↓	0.00024442	0.00312169
2428	chr14	3406203	3406245	43	5	Intron	ROR2	ENSG00000169071	ROR2	40.9856	23.354	↓	0.002044	0.00449556
2429	chr14	3567249	3567406	158	6	Intron	SPTLC1	ENSG00000090054	SPTLC1	40.7348	6.22215	↓	0.0032434	0.00517723
2430	chr14	3567519	3567577	59	6	Intron	SPTLC1	ENSG00000090054	SPTLC1	36.7182	4.43511	↓	0.005545	0.00644692
2431	chr14	3840969	3841066	98	12	Intron	LPL	ENSG00000175445	LPL	4.47053	16.1728	↑	0.00074491	0.00360461
2441	chr14	6195807	6195857	51	5	Intron	XPO7	ENSG00000130227	XPO7	11.4287	20.4026	↑	0.0045567	0.00588172
2442	chr14	6634380	6634433	54	7	Intron	SLC39A14	ENSG00000104635	SLC39A14	12.7503	22.0123	↑	0.0041613	0.00565569
2445	chr14	6723435	6723499	65	6	Intron	PPP3CC	ENSG00000120910	PPP3CC	23.2576	2.98749	↓	0.0061238	0.0068232
2446	chr14	6723509	6723563	55	5	Intron	PPP3CC	ENSG00000120910	PPP3CC	20.0918	2.5967	↓	0.00028348	0.00317805
2451	chr14	7767620	7767737	118	5	Intron	SLC25A37	ENSG00000147454	SLC25A37	7.39318	13.9708	↑	0.0028952	0.00496595
2452	chr14	7785068	7785182	115	5	Intron	SLC25A37	ENSG00000147454	SLC25A37	9.1996	23.0573	↑	0.00037647	0.00327984
2456	chr14	9519637	9519750	114	6	Intron	DOCK5	ENSG00000147459	DOCK5	18.4682	5.74362	↓	0.00163986	0.00420587
2464	chr14	11318239	11318307	69	6	Intron	CHRNA2	ENSG00000120903	CHRNA2	21.4715	33.6691	↑	0.0038169	0.00548131
2465	chr14	11560040	11560140	101	6	Intron	ESCO2	ENSG00000171320	ESCO2	29.9172	7.86377	↓	0.00059641	0.00345438
2470	chr14	12155426	12155598	173	8	Intron	ZNF395	ENSG00000186918	ZNF395	30.4863	18.5783	↓	0.0020785	0.00451039
2471	chr14	12238895	12238930	36	5	Intron	FBXO16	ENSG00000214050	FBXO16	71.7881	52.2018	↓	0.00029849	0.00317805
2472	chr14	12851022	12851089	68	5	Intron	HMBOX1	ENSG00000147421	HMBOX1	34.9441	25.2871	↓	0.00372	0.00542189
2474	chr14	13759859	13760042	184	10	Intron	MSRA	ENSG00000175806	MSRA	12.431	26.9712	↑	0.00078498	0.0036354
2475	chr14	13841483	13841529	47	5	Intron	MSRA	ENSG00000175806	MSRA	37.85	65.4589	↑	0.00084095	0.00365869
2482	chr14	15280244	15280406	163	7	Intron	HPGD	ENSG00000164120	HPGD	22.9524	41.9206	↑	0.00063741	0.00351376
2485	chr14	16537703	16537788	86	5	Intron	GALNTL6	ENSG00000174473	GALNTL6	17.3906	37.0567	↑	0.00143813	0.00411732
2486	chr14	16579162	16579476	315	22	Intron	GALNTL6	ENSG00000174473	GALNTL6	12.8344	1.95445	↓	0.0046755	0.00595281
2487	chr14	16617935	16618108	174	11	Intron	GALNTL6	ENSG00000174473	GALNTL6	39.5619	21.2357	↓	0.00093988	0.00378344
2492	chr14	20152804	20152892	89	6	Intron	NEK1	ENSG00000137601	NEK1	33.3149	44.1677	↑	0.0023636	0.00466256
2493	chr14	20788088	20788300	213	7	Intron	PALLD	NA	NA	12.0596	6.63985	↓	0.0023636	0.00466256
2494	chr14	20856538	20856694	157	11	Intron	PALLD	NA	NA	47.9146	32.1175	↓	0.0037169	0.00542189
2495	chr14	21782748	21782794	47	5	Intron	SPOCK3	ENSG00000196104	SPOCK3	27.0713	38.6753	↑	0.0082961	0.00843898
2496	chr14	22089839	22089955	117	6	Intron	ENSSSCG00000009724	ENSG00000227059	AC226150.1	12.676	25.9737	↑	0.0048405	0.00603632
2506	chr14	24782229	24782373	145	7	Intron	RIMBP2	ENSG00000060709	RIMBP2	9.2302	23.3433	↑	0.00186467	0.00435628
2522	chr14	27775049	27775312	264	5	Intron	TMEM132B	ENSG00000139364	TMEM132B	38.0732	24.0041	↓	0.0074593	0.00779161
2523	chr14	27787119	27787205	87	7	Intron	TMEM132B	ENSG00000139364	TMEM132B	28.0086	6.37025	↓	0.00166041	0.00421332
2524	chr14	28792565	28792715	151	5	Intron	NCOR2	ENSG00000196498	NCOR2	51.8624	69.4804	↑	0.0042847	0.00573453
2528	chr14	29200755	29200812	58	5	Intron	DNAH10	ENSG00000197653	DNAH10	41.2539	75.5797	↑	0.0042847	0.00573453
2531	chr14	29470702	29470776	75	5	Intron	EIF2B1	ENSG00000111361	EIF2B1	28.7447	12.7324	↓	0.0064374	0.00703394
2532	chr14	29482303	29482398	96	8	Intron	DDX55	ENSG00000111364	DDX55	93.6366	64.9114	↓	0.0050409	0.0061431
2533	chr14	29488810	29488904	95	9	Intron	DDX55	ENSG00000111364	DDX55	55.7966	36.8228	↓	0.00026342	0.00312169
2536	chr14	29625880	29626086	207	9	Intron	SBNO1	ENSG00000139697	SBNO1	52.539	41.0589	↓	0.00161932	0.00420587
2537	chr14	29916323	29916445	123	6	Intron	PITPNM2	ENSG00000090975	PITPNM2	15.6125	8.05083	↓	2.1782e-05	0.00217146
2538	chr14	29935392	29935455	64	7	Intron	PITPNM2	ENSG00000090975	PITPNM2	11.3837	3.7601	↓	0.0039805	0.00556874
2540	chr14	30115729	30115781	53	5	Intron	CCDC62	ENSG00000130783	CCDC62	19.1185	29.2198	↑	0.00028085	0.00317805
2541	chr14	30242439	30242658	220	15	Intron	KNTC1	ENSG00000184445	KNTC1	60.8453	32.9691	↓	0.00099532	0.00384227
2541	chr14	30242439	30242658	220	15	Intron	ZCCHC8	ENSG00000033030	ZCCHC8	60.8453	32.9691	↓	0.00171588	0.00426682
2543	chr14	30382031	30382106	76	5	Intron	CLIP1	ENSG00000130779	CLIP1	23.4153	14.3373	↓	0.00093876	0.00378344
2544	chr14	30383295	30383356	62	7	Intron	CLIP1	ENSG00000130779	CLIP1	24.5007	15.324	↓	0.00133655	0.00407843
2545	chr14	30531519	30531967	449	12	Intron	MLXIP	ENSG00000175727	MLXIP	26.9888	14.9606	↓	0.0069769	0.0074162
2546	chr14	30566340	30566405	66	5	Intron	MLXIP	ENSG00000175727	MLXIP	29.2353	20.3785	↓	0.0023773	0.00467408
2547	chr14	30694400	30694564	165	8	Intron	MLXIP	ENSG00000175727	MLXIP	37.7728	19.2854	↓	0.00063522	0.00351376
2547	chr14	30694400	30694564	165	8	Intron	VPS33A	ENSG00000139719	VPS33A	37.7728	19.2854	↓	0.0041388	0.00565158
2548	chr14	30774597	30774849	253	8	Intron	VPS33A	ENSG00000139719	VPS33A	30.0685	17.5494	↓	0.004602	0.00591033
2548	chr14	30774597	30774849	253	8	Intron	WDR66	ENSG00000158023	WDR66	30.0685	17.5494	↓	0.0043835	0.00579079
2549	chr14	30791241	30791318	78	5	Intron	VPS33A	ENSG00000139719	VPS33A	14.3468	6.61547	↓	0.0026394	0.00481058
2549	chr14	30791241	30791318	78	5	Intron	WDR66	ENSG00000158023	WDR66	14.3468	6.61547	↓	0.00072288	0.0035902
2550	chr14	30995383	30995610	228	8	Intron	TMEM120B	ENSG00000188735	TMEM120B	13.9014	7.37704	↓	0.0018638	0.00435628
2551	chr14	31074449	31074465	17	5	Intron	ORAI1	ENSG00000182500	ORAI1	31.0794	17.2418	↓	0.002304	0.00463223
2553	chr14	31326072	31326112	41	7	Intron	ANAPC5	ENSG00000089053	ANAPC5	32.564	20.0519	↓	0.00082487	0.00365869
2554	chr14	31911408	31911497	90	5	Intron	RAD9B	ENSG00000151164	RAD9B	11.7553	18.1592	↑	0.0048596	0.00604349
2556	chr14	32809260	32809364	105	5	Intron	ATXN2	ENSG00000204842	ATXN2	32.351	23.0779	↓	0.0029959	0.00503766
2557	chr14	32862782	32862868	87	6	Intron	BRAP	ENSG00000089234	BRAP	18.8987	12.2093	↓	0.00110423	0.00394582
2558	chr14	33131244	33131525	282	11	Intron	ENSSSCG00000009839	ENSG00000122966	CIT	56.4617	39.4001	↓	0.0030186	0.00505118
2559	chr14	34524837	34524970	134	10	Intron	TAOK3	ENSG00000135090	TAOK3	32.7415	17.5519	↓	0.0032649	0.00518019
2561	chr14	34823080	34823229	150	5	Intron	VSIG10	ENSG00000176834	VSIG10	17.7062	11.042	↓	0.0062176	0.00687811
2577	chr14	38528243	38528374	132	7	Intron	RBM19	ENSG00000122965	RBM19	40.2552	54.2055	↑	0.0022151	0.00459744
2578	chr14	38567045	38567287	243	17	Intron	RBM19	ENSG00000122965	RBM19	46.7301	26.7433	↓	2.3301e-05	0.00217146
2580	chr14	39105955	39106007	53	5	Intron	TPCN1	ENSG00000186815	TPCN1	5.40781	10.8805	↑	0.0049633	0.00610376
2582	chr14	40336531	40336659	129	12	Intron	GCN1L1	ENSG00000089154	GCN1L1	37.0598	15.4788	↓	0.00137562	0.00408603
2583	chr14	40364297	40364486	190	14	Intron	GCN1L1	ENSG00000089154	GCN1L1	44.9424	22.0557	↓	0.00030346	0.00317805
2584	chr14	40389231	40389351	121	11	Intron	GCN1L1	ENSG00000089154	GCN1L1	36.1082	21.0776	↓	0.00078399	0.0036354
2586	chr14	40877383	40877472	90	7	Intron	ENSSSCG00000009917	ENSG00000157837	AC069214.1	31.2996	17.843	↓	0.0029769	0.00502243
2588	chr14	41184653	41184697	45	5	Intron	GIT2	ENSG00000139436	GIT2	19.1587	29.8975	↑	0.0069022	0.00735543
2592	chr14	41637076	41637217	142	5	Intron	UBE3B	ENSG00000151148	UBE3B	41.3253	17.6223	↓	0.0020191	0.0044829
2595	chr14	42064999	42065080	82	5	Intron	USP30	ENSG00000135093	USP30	24.6005	32.9703	↑	0.0031218	0.00510991
2596	chr14	42175711	42175802	92	9	Intron	SVOP	ENSG00000166111	SVOP	11.4394	0.38496	↓	0.0058774	0.00666183
2597	chr14	42341017	42341224	208	17	Intron	CORO1C	ENSG00000110880	CORO1C	45.1634	21.113	↓	0.0036179	0.00536761
2598	chr14	42347601	42347684	84	8	Intron	CORO1C	ENSG00000110880	CORO1C	42.9684	30.9285	↓	0.000100287	0.0028812
2600	chr14	43187193	43187247	55	5	Intron	SGSM1	ENSG00000167037	SGSM1	8.03335	12.8191	↑	0.0028829	0.00495016
2601	chr14	43213687	43213840	154	15	Intron	SGSM1	ENSG00000167037	SGSM1	29.3383	14.4087	↓	0.0064025	0.00701269
2602	chr14	43505893	43506096	204	11	Intron	CRYBB3	ENSG00000100053	CRYBB3	6.08774	10.9528	↑	0.0023048	0.00463223
2610	chr14	45680683	45680772	90	6	Intron	MN1	ENSG00000169184	MN1	28.0599	13.2829	↓	0.00080399	0.00364218
2614	chr14	47071579	47071746	168	5	Intron	AP1B1	ENSG00000100280	AP1B1	53.4195	31.2154	↓	0.0048022	0.00601131
2616	chr14	47654655	47654807	153	8	Intron	MTMR3	ENSG00000100330	MTMR3	44.4246	26.2417	↓	0.00163526	0.00420587
2617	chr14	47672680	47672721	42	5	Intron	MTMR3	ENSG00000100330	MTMR3	33.1359	16.7188	↓	0.003761	0.00544605
2618	chr14	47682240	47682287	48	6	Intron	MTMR3	ENSG00000100330	MTMR3	22.843	12.7027	↓	0.0060781	0.00679043
2619	chr14	47687621	47687644	24	5	Intron	MTMR3	ENSG00000100330	MTMR3	13.3316	5.21547	↓	0.0012637	0.00404848
2620	chr14	47710033	47710203	171	13	Intron	MTMR3	ENSG00000100330	MTMR3	72.2387	30.4669	↓	0.0053223	0.00631139
2621	chr14	47725063	47725163	101	8	Intron	MTMR3	ENSG00000100330	MTMR3	41.8581	21.4231	↓	0.00120158	0.00399686
2622	chr14	47746329	47746375	47	6	Intron	MTMR3	ENSG00000100330	MTMR3	45.7413	29.7277	↓	0.0072588	0.00762649
2623	chr14	47765158	47765329	172	7	Intron	MTMR3	ENSG00000100330	MTMR3	27.4247	14.9703	↓	0.0072588	0.00762649
2625	chr14	49383089	49383141	53	5	Intron	DEPDC5	ENSG00000100150	DEPDC5	10.8647	23.637	↑	0.0011247	0.00395742
2626	chr14	49681055	49681141	87	7	Intron	SLC5A4	ENSG00000100191	SLC5A4	43.5081	24.999	↓	0.0026385	0.00481058
2628	chr14	49901035	49901106	72	6	Intron	ENSSSCG00000010041	ENSG00000128322	IGLL1	38.0051	60.3857	↑	0.0070411	0.00746972
2629	chr14	50158080	50158939	860	16	Intron	ENSSSCG00000010049	ENSG00000198567	AP000552.1	5.28386	11.1945	↑	0.00072022	0.0035902
2631	chr14	50317604	50317862	259	6	Intron	ENSSSCG00000010052	ENSG00000186716	BCR	39.7466	64.7937	↑	0.0025034	0.0047307
2632	chr14	50753530	50753732	203	8	Intron	ENSSSCG00000010062	ENSG00000099991	CABIN1	19.8522	32.6263	↑	0.00043622	0.00331259
2635	chr14	51342367	51342446	80	7	Intron	UBE2L3	ENSG00000185651	UBE2L3	35.0032	21.925	↓	0.00022408	0.00312169
2636	chr14	51497086	51497229	144	8	Intron	ENSSSCG00000010092	ENSG00000241973	PI4KA	62.4559	77.7447	↑	0.0058842	0.00666331
2637	chr14	51524605	51524694	90	6	Intron	ENSSSCG00000010092	ENSG00000241973	PI4KA	19.1224	30.3374	↑	0.002681	0.00483315
2638	chr14	51581633	51581838	206	9	Intron	ENSSSCG00000010092	ENSG00000241973	PI4KA	23.2869	14.1026	↓	0.0068042	0.00728528
2656	chr14	58810309	58810398	90	9	Intron	KCNK1	ENSG00000135750	KCNK1	59.2079	40.804	↓	0.0071626	0.0075483
2658	chr14	59061932	59062214	283	9	Intron	PCNXL2	ENSG00000135749	PCNXL2	10.0771	14.4353	↑	0.0056618	0.00652658
2659	chr14	59269079	59269249	171	9	Intron	PCNXL2	ENSG00000135749	PCNXL2	54.0008	20.2744	↓	1.64193e-05	0.00217146
2665	chr14	61329718	61329939	222	24	Intron	TSNAX	ENSG00000116918	TSNAX	21.1554	3.27176	↓	0.0082032	0.00836386
2667	chr14	61519100	61519199	100	10	Intron	C1orf124	ENSG00000010072	C1orf124	89.4145	65.4269	↓	0.0026364	0.00481058
2669	chr14	61952049	61952135	87	5	Intron	CAPN9	ENSG00000135773	CAPN9	5.62653	12.0557	↑	0.002041	0.00449556
2670	chr14	62011113	62011585	473	7	Intron	COG2	ENSG00000135775	COG2	7.37414	12.3488	↑	0.0065246	0.00708765
2671	chr14	62288546	62288674	129	6	Intron	GALNT2	ENSG00000143641	GALNT2	28.6417	44.9883	↑	0.0028598	0.00494267
2672	chr14	62313012	62313278	267	11	Intron	GALNT2	ENSG00000143641	GALNT2	34.6474	20.7052	↓	0.00163572	0.00420587
2673	chr14	62315093	62315210	118	6	Intron	GALNT2	ENSG00000143641	GALNT2	12.7816	30.5809	↑	0.00090286	0.00372384
2682	chr14	65888611	65888664	54	5	Intron	CCDC6	ENSG00000108091	CCDC6	18.0894	10.6618	↓	0.00066456	0.00351376
2683	chr14	66163673	66163791	119	6	Intron	ANK3	ENSG00000151150	ANK3	35.8084	25.4081	↓	0.00152267	0.0041589
2684	chr14	66940812	66940898	87	5	Intron	RHOBTB1	ENSG00000072422	RHOBTB1	14.3206	5.59366	↓	0.0035373	0.0053384
2692	chr14	74866103	74866224	122	9	Intron	ENSSSCG00000010243	ENSG00000060339	CCAR1	36.6789	22.3921	↓	0.00195945	0.00444392
2693	chr14	75031280	75031416	137	13	Intron	ENSSSCG00000010243	ENSG00000060339	CCAR1	23.3947	13.5941	↓	0.00036001	0.00323821
2693	chr14	75031280	75031416	137	13	Intron	STOX1	ENSG00000165730	STOX1	23.3947	13.5941	↓	0.00053685	0.00342264
2695	chr14	75876659	75876822	164	7	Intron	COL13A1	ENSG00000197467	COL13A1	15.3595	30.7758	↑	0.0060163	0.00675473
2696	chr14	75947576	75947701	126	6	Intron	H2AFY2	ENSG00000099284	H2AFY2	13.645	25.5315	↑	0.0047827	0.00599723
2702	chr14	77826516	77826558	43	5	Intron	CDH23	NA	NA	7.21253	12.6832	↑	0.00048072	0.00337414
2703	chr14	77848392	77848464	73	7	Intron	CDH23	NA	NA	2.45451	14.1357	↑	0.0026631	0.00481986
2704	chr14	77859126	77859260	135	7	Intron	C10orf54	ENSG00000107738	C10orf54	31.8509	47.7757	↑	0.00028486	0.00317805
2704	chr14	77859126	77859260	135	7	Intron	CDH23	NA	NA	31.8509	47.7757	↑	0.0047587	0.00598644
2705	chr14	77945961	77946278	318	10	Intron	PSAP	ENSG00000197746	PSAP	29.8088	17.6175	↓	0.00054129	0.00342264
2707	chr14	78669495	78669687	193	13	Intron	CBARA1	ENSG00000107745	CBARA1	31.0024	14.4361	↓	0.00020169	0.00312169
2708	chr14	78694450	78694501	52	5	Intron	CBARA1	ENSG00000107745	CBARA1	44.4597	24.949	↓	0.00112244	0.00395742
2709	chr14	78795718	78795878	161	15	Intron	CCDC109A	ENSG00000156026	CCDC109A	39.7323	19.2024	↓	0.0024449	0.00470699
2710	chr14	78837509	78837645	137	15	Intron	CCDC109A	ENSG00000156026	CCDC109A	54.9505	24.4284	↓	0.0014849	0.00412534
2711	chr14	78845678	78845800	123	7	Intron	CCDC109A	ENSG00000156026	CCDC109A	42.8078	30.1575	↓	0.00066376	0.00351376
2712	chr14	79161141	79161216	76	8	Intron	P4HA1	ENSG00000122884	P4HA1	22.6894	10.3511	↓	0.00033767	0.00321656
2714	chr14	79661356	79661455	100	11	Intron	USP54	ENSG00000166348	USP54	51.8359	21.9364	↓	0.0059648	0.00671319
2715	chr14	79709945	79710124	180	15	Intron	MYOZ1	ENSG00000177791	MYOZ1	74.5875	33.7412	↓	0.00070301	0.00355468
2717	chr14	80014149	80014366	218	17	Intron	VCL	ENSG00000035403	VCL	24.2266	9.99688	↓	0.0052568	0.0062739
2721	chr14	80849484	80849558	75	6	Intron	DUPD1	ENSG00000188716	DUPD1	43.7535	14.7969	↓	0.00059735	0.00345438
2723	chr14	80912609	80912660	52	5	Intron	SAMD8	ENSG00000156671	SAMD8	34.4996	12.4461	↓	0.0051564	0.00621361
2726	chr14	82635872	82635980	109	5	Intron	KCNMA1	ENSG00000156113	KCNMA1	39.0777	74.0252	↑	0.0079965	0.00820009
2727	chr14	82706568	82706844	277	10	Intron	KCNMA1	ENSG00000156113	KCNMA1	20.7301	6.57071	↓	0.003518	0.00533151
2734	chr14	84985300	84985407	108	7	Intron	ZMIZ1	ENSG00000108175	ZMIZ1	42.6837	22.8563	↓	0.0047988	0.00601131
2735	chr14	85030854	85031022	169	10	Intron	ZMIZ1	ENSG00000108175	ZMIZ1	69.075	38.6209	↓	0.00093728	0.00378344
2736	chr14	85097232	85097305	74	5	Intron	ZMIZ1	ENSG00000108175	ZMIZ1	10.8967	3.58817	↓	0.00179943	0.00432487
2742	chr14	91231027	91231080	54	6	Intron	WAPAL	ENSG00000062650	WAPAL	32.1915	17.5336	↓	0.0026586	0.00481986
2743	chr14	91315139	91315328	190	10	Intron	WAPAL	ENSG00000062650	WAPAL	45.2544	28.6533	↓	0.000101519	0.0028812
2745	chr14	92892925	92893099	175	5	Intron	ARHGAP22	ENSG00000128805	ARHGAP22	7.95818	20.6876	↑	0.00059777	0.00345438
2746	chr14	92927354	92927482	129	6	Intron	ARHGAP22	ENSG00000128805	ARHGAP22	14.8998	20.0598	↑	0.00129686	0.00407164
2748	chr14	93504574	93504671	98	6	Intron	C10orf72	ENSG00000165633	C10orf72	26.0496	12.6658	↓	0.0044602	0.00582642
2749	chr14	93788609	93788748	140	5	Intron	DRGX	ENSG00000165606	DRGX	8.75365	18.1699	↑	0.0030791	0.00508475
2755	chr14	103866150	103866203	54	7	Intron	SGMS1	ENSG00000198964	SGMS1	16.7661	10.6796	↓	0.0065368	0.00709841
2757	chr14	105737511	105737672	162	5	Intron	STAMBPL1	ENSG00000138134	STAMBPL1	50.8308	36.1358	↓	0.00162058	0.00420587
2760	chr14	106200364	106200484	121	11	Intron	SLC16A12	ENSG00000152779	SLC16A12	35.8965	15.9277	↓	0.000163979	0.00303849
2761	chr14	106200486	106200581	96	10	Intron	SLC16A12	ENSG00000152779	SLC16A12	36.6899	15.1993	↓	0.0046403	0.00592455
2770	chr14	108920107	108920211	105	5	Intron	CPEB3	ENSG00000107864	CPEB3	24.0833	12.1747	↓	0.002517	0.00473789
2773	chr14	109549582	109549746	165	15	Intron	EXOC6	ENSG00000138190	EXOC6	38.3004	18.0338	↓	0.00055802	0.00343728
2776	chr14	111823042	111823137	96	5	Intron	PDLIM1	ENSG00000107438	PDLIM1	7.6865	13.5402	↑	0.0026049	0.00478353
2779	chr14	111991935	111992032	98	6	Intron	SORBS1	ENSG00000095637	SORBS1	34.5219	16.5887	↓	0.0023575	0.00466256
2780	chr14	112049643	112049721	79	5	Intron	SORBS1	ENSG00000095637	SORBS1	25.1824	6.0365	↓	0.00087888	0.00370242
2781	chr14	112050270	112050429	160	6	Intron	SORBS1	ENSG00000095637	SORBS1	35.7644	11.4679	↓	0.00130337	0.00407164
2782	chr14	112050483	112050674	192	6	Intron	SORBS1	ENSG00000095637	SORBS1	14.8967	5.29821	↓	0.0072202	0.00759768
2783	chr14	112082770	112082933	164	5	Intron	SORBS1	ENSG00000095637	SORBS1	20.9337	13.7815	↓	0.00044012	0.00331259
2784	chr14	112110649	112110793	145	6	Intron	SORBS1	ENSG00000095637	SORBS1	14.3119	4.04953	↓	0.00044012	0.00331259
2785	chr14	112158356	112158528	173	9	Intron	SORBS1	ENSG00000095637	SORBS1	37.6005	21.9891	↓	0.0038569	0.00550453
2786	chr14	112167488	112167531	44	6	Intron	SORBS1	ENSG00000095637	SORBS1	33.3035	5.16702	↓	0.005222	0.00625453
2791	chr14	112946678	112946770	93	8	Intron	TLL2	ENSG00000095587	TLL2	8.63375	44.6502	↑	0.0009771	0.00382136
2793	chr14	112961202	112961346	145	5	Intron	TLL2	ENSG00000095587	TLL2	18.1924	47.591	↑	0.0043963	0.00579588
2794	chr14	113076062	113076201	140	6	Intron	TM9SF3	ENSG00000077147	TM9SF3	59.4586	41.3868	↓	0.003963	0.00556577
2795	chr14	113125124	113125322	199	6	Intron	TM9SF3	ENSG00000077147	TM9SF3	19.2867	8.39775	↓	0.00072323	0.0035902
2797	chr14	113808843	113808973	131	5	Intron	NPL2	NA	NA	8.246	17.5903	↑	0.00070105	0.00355468
2800	chr14	113965851	113965908	58	5	Intron	SFRP5	ENSG00000120057	SFRP5	34.9525	62.3165	↑	0.00093567	0.00378344
2804	chr14	115291809	115291969	161	5	Intron	CNNM1	ENSG00000119946	CNNM1	20.4851	31.8515	↑	0.000137491	0.00303849
2807	chr14	116324231	116324288	58	5	Intron	ENSSSCG00000010553	NA	NA	39.004	24.6703	↓	0.0038813	0.00551559
2809	chr14	116892384	116892510	127	6	Intron	ENSSSCG00000010557	ENSG00000075891	PAX2	8.14838	13.6156	↑	0.00064165	0.00351376
2811	chr14	117263980	117264118	139	12	Intron	BTRC	ENSG00000166167	BTRC	39.0822	14.9039	↓	0.0090829	0.0091191
2812	chr14	117285230	117285380	151	11	Intron	BTRC	ENSG00000166167	BTRC	40.181	25.5415	↓	0.0037829	0.00545738
2813	chr14	117370796	117370855	60	5	Intron	BTRC	ENSG00000166167	BTRC	15.5303	5.47485	↓	0.00138483	0.00408603
2814	chr14	117677438	117677572	135	6	Intron	FGF8	ENSG00000107831	FGF8	3.86048	18.4465	↑	0.00199783	0.00447258
2816	chr14	118233206	118233272	67	7	Intron	GBF1	ENSG00000107862	GBF1	48.456	32.0939	↓	0.0089622	0.00901234
2817	chr14	118299383	118299430	48	5	Intron	GBF1	ENSG00000107862	GBF1	19.0016	6.45434	↓	0.0050187	0.00612754
2818	chr14	118559508	118559668	161	16	Intron	SUFU	ENSG00000107882	SUFU	28.7899	10.0957	↓	0.004036	0.00560713
2819	chr14	118573124	118573340	217	10	Intron	SUFU	ENSG00000107882	SUFU	36.3462	24.3991	↓	0.0039205	0.00553925
2820	chr14	118599976	118600065	90	5	Intron	SUFU	ENSG00000107882	SUFU	40.6125	53.2415	↑	0.0061048	0.00680828
2821	chr14	118602271	118602368	98	5	Intron	SUFU	ENSG00000107882	SUFU	49.7054	32.2689	↓	0.008524	0.0086305
2823	chr14	119036207	119036421	215	9	Intron	CNNM2	ENSG00000148842	CNNM2	6.85102	18.7425	↑	0.0054634	0.00639824
2824	chr14	119092649	119092699	51	5	Intron	CNNM2	ENSG00000148842	CNNM2	18.3011	26.9858	↑	0.0045429	0.00587084
2825	chr14	119162500	119162725	226	9	Intron	NT5C2	ENSG00000076685	NT5C2	24.46	38.4042	↑	0.0085614	0.00866134
2827	chr14	119608495	119608684	190	13	Intron	NEURL	ENSG00000107954	NEURL	55.4865	27.7397	↓	0.00127794	0.00406517
2828	chr14	119891330	119891529	200	7	Intron	SH3PXD2A	ENSG00000107957	SH3PXD2A	40.2747	51.9746	↑	0.000156964	0.00303849
2829	chr14	121383138	121383256	119	5	Intron	SORCS3	ENSG00000156395	SORCS3	6.08904	12.6244	↑	6.013e-05	0.00270796
2834	chr14	126923243	126923329	87	7	Intron	PDCD4	ENSG00000150593	PDCD4	26.7869	38.8189	↑	0.00106335	0.00389822
2836	chr14	129389708	129389823	116	5	Intron	TCF7L2	ENSG00000148737	TCF7L2	29.4882	41.2189	↑	4.0646e-05	0.0025727
2839	chr14	129782773	129782935	163	10	Intron	HABP2	ENSG00000148702	HABP2	5.54817	16.1476	↑	0.00046315	0.00335787
2841	chr14	129808028	129808101	74	5	Intron	NRAP	ENSG00000197893	NRAP	20.3445	9.7696	↓	0.00147637	0.00412534
2845	chr14	130512648	130512739	92	5	Intron	AFAP1L2	ENSG00000169129	AFAP1L2	12.0541	20.3286	↑	0.0052552	0.0062739
2846	chr14	130520568	130520640	73	5	Intron	AFAP1L2	ENSG00000169129	AFAP1L2	17.6499	39.4521	↑	0.0048597	0.00604349
2849	chr14	130741151	130741268	118	8	Intron	ABLIM1	ENSG00000099204	ABLIM1	22.2996	41.3344	↑	9.5698e-05	0.0028812
2850	chr14	130763243	130763314	72	5	Intron	ABLIM1	ENSG00000099204	ABLIM1	3.62135	15.9955	↑	0.000199065	0.00312169
2853	chr14	131042534	131042881	348	7	Intron	FAM160B1	ENSG00000151553	FAM160B1	36.2731	15.5697	↓	0.0076615	0.00794165
2855	chr14	132200958	132201081	124	6	Intron	GFRA1	ENSG00000151892	GFRA1	10.606	23.6988	↑	0.00083809	0.00365869
2858	chr14	135142630	135142686	57	6	Intron	GRK5	ENSG00000198873	GRK5	11.3214	17.397	↑	0.0022754	0.00461998
2859	chr14	135170093	135170193	101	5	Intron	GRK5	ENSG00000198873	GRK5	43.8127	29.6274	↓	0.000337	0.00321656
2860	chr14	135179848	135179965	118	5	Intron	GRK5	ENSG00000198873	GRK5	20.4668	29.9357	↑	0.0007794	0.0036354
2861	chr14	135239894	135240120	227	22	Intron	GRK5	ENSG00000198873	GRK5	48.1492	27.524	↓	0.0079576	0.00816451
2863	chr14	135382713	135382857	145	6	Intron	RGS10	ENSG00000148908	RGS10	15.2771	22.754	↑	0.00126421	0.00404848
2871	chr14	138256010	138256202	193	6	Intron	ENSSSCG00000010701	ENSG00000138152	BTBD16	4.11494	14.8328	↑	0.0020202	0.0044829
2872	chr14	138393120	138393179	60	6	Intron	PLEKHA1	ENSG00000107679	PLEKHA1	32.1649	14.5834	↓	0.0020979	0.00452542
2873	chr14	138474259	138474343	85	5	Intron	HTRA1	ENSG00000166033	HTRA1	30.8678	14.1782	↓	0.002782	0.00487663
2876	chr14	138733556	138733823	268	5	Intron	ENSSSCG00000010715	ENSG00000171195	MUC7	14.2072	31.139	↑	0.0048829	0.00605931
2877	chr14	138847256	138847372	117	10	Intron	ENSSSCG00000010718	NA	NA	10.3551	18.4202	↑	0.0057402	0.0065762
2881	chr14	140681597	140681666	70	5	Intron	FAM53B	ENSG00000189319	FAM53B	5.07781	11.0304	↑	0.003422	0.00527762
2882	chr14	140828706	140828764	59	8	Intron	FAM53B	ENSG00000189319	FAM53B	29.8088	53.46	↑	0.003422	0.00527762
2882	chr14	140828706	140828764	59	8	Intron	LHPP	ENSG00000107902	LHPP	29.8088	53.46	↑	0.00040492	0.00331259
2883	chr14	140830211	140830254	44	5	Intron	FAM53B	ENSG00000189319	FAM53B	46.7204	63.0042	↑	0.001005	0.00384227
2883	chr14	140830211	140830254	44	5	Intron	LHPP	ENSG00000107902	LHPP	46.7204	63.0042	↑	0.0002594	0.00312169
2884	chr14	140858615	140858768	154	11	Intron	FAM53B	ENSG00000189319	FAM53B	3.94618	10.4785	↑	0.0025772	0.0047768
2884	chr14	140858615	140858768	154	11	Intron	LHPP	ENSG00000107902	LHPP	3.94618	10.4785	↑	0.0028166	0.00490555
2888	chr14	141162093	141162212	120	6	Intron	ZRANB1	ENSG00000019995	ZRANB1	49.7157	28.8541	↓	0.0056779	0.00653627
2889	chr14	141170486	141170586	101	6	Intron	ZRANB1	ENSG00000019995	ZRANB1	49.4298	28.6289	↓	0.00148042	0.00412534
2891	chr14	141197413	141197707	295	16	Intron	ZRANB1	ENSG00000019995	ZRANB1	62.0071	50.3973	↓	0.002017	0.0044829
2900	chr14	142002483	142002509	27	5	Intron	C10orf122	ENSG00000175018	C10orf122	29.4592	44.2735	↑	0.00066029	0.00351376
2901	chr14	142049981	142050137	157	6	Intron	C10orf137	ENSG00000107938	C10orf137	47.7518	31.9233	↓	2.2008e-05	0.00217146
2902	chr14	142064026	142064099	74	5	Intron	C10orf137	ENSG00000107938	C10orf137	22.3074	32.7742	↑	0.0047635	0.00598644
2903	chr14	142105861	142105941	81	8	Intron	UROS	ENSG00000188690	UROS	36.1435	23.884	↓	0.00162324	0.00420587
2904	chr14	142229429	142229768	340	21	Intron	FANK1	ENSG00000203780	FANK1	37.7856	23.4374	↓	0.0034374	0.00528545
2905	chr14	142358186	142358295	110	6	Intron	ADAM12	ENSG00000148848	ADAM12	8.93573	15.4923	↑	0.0042043	0.00568705
2907	chr14	142874540	142874657	118	6	Intron	C10orf90	ENSG00000154493	C10orf90	28.8448	50.0248	↑	0.00115639	0.00397218
2926	chr14	145759387	145759451	65	5	Intron	MGMT	ENSG00000170430	MGMT	10.3649	19.2597	↑	0.00186089	0.00435628
2927	chr14	145779988	145780117	130	5	Intron	MGMT	ENSG00000170430	MGMT	21.2886	33.8316	↑	0.00025866	0.00312169
2928	chr14	145961473	145961666	194	14	Intron	MGMT	ENSG00000170430	MGMT	83.0925	61.7097	↓	0.0028211	0.00490653
2929	chr14	146080834	146080857	24	5	Intron	EBF3	ENSG00000108001	EBF3	87.7042	63.7844	↓	0.0038751	0.00551559
2930	chr14	146083313	146083438	126	10	Intron	EBF3	ENSG00000108001	EBF3	48.6163	29.583	↓	0.0097176	0.0097186
2931	chr14	146101878	146101986	109	6	Intron	EBF3	ENSG00000108001	EBF3	26.2019	19.7541	↓	0.0026849	0.00483352
2932	chr14	146112412	146112492	81	10	Intron	EBF3	ENSG00000108001	EBF3	33.7304	51.7145	↑	0.00153894	0.00417309
2933	chr14	146157854	146157926	73	6	Intron	EBF3	ENSG00000108001	EBF3	38.7152	53.1087	↑	0.0061354	0.00682948
2939	chr14	147413650	147413892	243	11	Intron	INPP5A	ENSG00000068383	INPP5A	37.1349	28.2644	↓	0.00049832	0.00338537
2940	chr14	147730908	147731028	121	9	Intron	C10orf92	NA	NA	48.9233	25.9997	↓	0.0034159	0.00527492
2946	chr15	111056	111160	105	10	Intron	EPC2	ENSG00000135999	EPC2	28.1937	6.87806	↓	0.00067907	0.00352775
2948	chr15	319380	319425	46	7	Intron	ENSSSCG00000015666	ENSG00000204406	MBD5	25.4233	43.4556	↑	5.7088e-05	0.00270796
2960	chr15	4343670	4343880	211	15	Intron	GTDC1	ENSG00000121964	GTDC1	1.66581	27.9695	↑	0.0072221	0.0075978
2968	chr15	6886254	6886460	207	9	Intron	ENSSSCG00000015675	NA	NA	8.05739	26.5046	↑	0.000123703	0.00299917
2973	chr15	9600964	9601115	152	7	Intron	ENSSSCG00000015681	ENSG00000168702	LRP1B	16.2045	32.9379	↑	0.00180281	0.00432487
2978	chr15	11680539	11680625	87	7	Intron	SPOPL	ENSG00000144228	SPOPL	34.1519	18.0109	↓	0.0027193	0.00484585
2986	chr15	14423334	14423408	75	5	Intron	UBXN4	ENSG00000144224	UBXN4	22.1165	29.569	↑	0.0036595	0.00539126
2993	chr15	15119691	15119740	50	5	Intron	RAB3GAP1	ENSG00000115839	RAB3GAP1	28.6392	41.8322	↑	0.00068005	0.00352775
2994	chr15	15224897	15224968	72	6	Intron	YSK4	ENSG00000176601	YSK4	37.5512	61.3547	↑	0.00069901	0.00355468
2995	chr15	15704396	15704433	38	5	Intron	TMEM163	ENSG00000152128	TMEM163	46.7136	37.7892	↓	0.0045602	0.00588172
2996	chr15	15798944	15799043	100	5	Intron	TMEM163	ENSG00000152128	TMEM163	7.50841	20.5634	↑	0.00034332	0.00321696
2997	chr15	15809720	15809942	223	9	Intron	TMEM163	ENSG00000152128	TMEM163	21.4151	36.4741	↑	0.0031174	0.00510991
2998	chr15	15815584	15815625	42	6	Intron	TMEM163	ENSG00000152128	TMEM163	6.92699	12.8876	↑	0.00148149	0.00412534
2999	chr15	15829077	15829344	268	16	Intron	TMEM163	ENSG00000152128	TMEM163	7.97999	20.8144	↑	0.0070156	0.00744511
3006	chr15	22170945	22171053	109	7	Intron	ENSSSCG00000015713	NA	NA	12.229	38.7358	↑	0.0042622	0.00572935
3008	chr15	22219450	22219497	48	6	Intron	CCDC93	ENSG00000125633	CCDC93	39.2685	16.7038	↓	0.0078223	0.00806391
3019	chr15	28610868	28610926	59	7	Intron	GLI2	ENSG00000074047	GLI2	49.6165	97.4076	↑	0.005185	0.00622983
3025	chr15	29706822	29707013	192	16	Intron	PTPN4	ENSG00000088179	PTPN4	19.6188	9.0071	↓	0.0047601	0.00598644
3029	chr15	30813100	30813274	175	11	Intron	MYOM2	ENSG00000036448	MYOM2	50.6183	29.7749	↓	0.0030765	0.00508475
3030	chr15	30854607	30854713	107	5	Intron	MYOM2	ENSG00000036448	MYOM2	45.7126	33.0562	↓	0.0032006	0.00515151
3040	chr15	35709102	35709220	119	9	Intron	ASB5	ENSG00000164122	ASB5	34.7091	19.8788	↓	0.0029639	0.00501382
3048	chr15	41566585	41566666	82	5	Intron	ENSSSCG00000015774	ENSG00000218336	ODZ3	27.4583	43.9039	↑	0.0023981	0.00468172
3055	chr15	42075881	42076041	161	15	Intron	C4orf41	ENSG00000168538	C4orf41	16.1241	34.3238	↑	0.0046043	0.00591033
3056	chr15	42181923	42182069	147	6	Intron	STOX2	ENSG00000173320	STOX2	18.0262	29.5958	↑	0.0035763	0.00534578
3057	chr15	42272360	42272482	123	5	Intron	STOX2	ENSG00000173320	STOX2	10.0725	29.5295	↑	0.0043597	0.00577954
3059	chr15	43008545	43008614	70	6	Intron	MLF1IP	ENSG00000151725	MLF1IP	57.833	27.2106	↓	0.00072155	0.0035902
3065	chr15	43850680	43850794	115	7	Intron	ANKRD37	ENSG00000186352	ANKRD37	39.8797	26.0691	↓	0.0017829	0.00432411
3065	chr15	43850680	43850794	115	7	Intron	SORBS2	ENSG00000154556	SORBS2	39.8797	26.0691	↓	0.00174329	0.00427775
3067	chr15	44869231	44869353	123	11	Intron	ADAM32	ENSG00000197140	ADAM32	41.4769	31.3366	↓	0.0080382	0.00823058
3070	chr15	45634628	45634782	155	6	Intron	FGFR1	ENSG00000077782	FGFR1	6.42252	15.6352	↑	0.00073785	0.00360432
3078	chr15	51290176	51290198	23	5	Intron	UBXN8	NA	NA	24.2864	16.2549	↓	0.00031824	0.00320578
3088	chr15	60151348	60151516	169	6	Intron	ACVR1	ENSG00000115170	ACVR1	22.102	12.083	↓	0.006362	0.00698592
3092	chr15	63964232	63964443	212	10	Intron	DPP4	ENSG00000197635	DPP4	32.3447	17.6636	↓	0.0043608	0.00577954
3098	chr15	71316032	71316168	137	10	Intron	KBTBD10	ENSG00000239474	KBTBD10	27.9039	15.2695	↓	0.002738	0.00485686
3104	chr15	74191149	74191223	75	6	Intron	ZAK	NA	NA	13.69	5.05654	↓	0.00039941	0.00331259
3105	chr15	74198583	74198712	130	5	Intron	ZAK	NA	NA	24.2742	9.1534	↓	0.0055984	0.00648515
3106	chr15	74236373	74236462	90	7	Intron	ZAK	NA	NA	30.3171	15.8673	↓	0.00023917	0.00312169
3107	chr15	74265678	74265944	267	9	Intron	ZAK	NA	NA	43.0452	26.0682	↓	0.0005196	0.00340069
3108	chr15	74268451	74268546	96	10	Intron	ZAK	NA	NA	25.9404	15.9651	↓	0.00028078	0.00317805
3109	chr15	74316612	74317204	593	19	Intron	ZAK	NA	NA	38.2978	19.9063	↓	0.0014045	0.00409659
3113	chr15	74950002	74950120	119	6	Intron	SP3	ENSG00000172845	SP3	40.447	22.597	↓	0.000141868	0.00303849
3114	chr15	75342976	75343098	123	6	Intron	GPR155	ENSG00000163328	GPR155	5.1287	12.6008	↑	0.000141868	0.00303849
3115	chr15	76861579	76861786	208	11	Intron	ENSSSCG00000015976	ENSG00000144320	KIAA1715	20.7828	11.653	↓	0.00122098	0.00401181
3124	chr15	90109469	90109533	65	5	Intron	STAT1	ENSG00000115415	STAT1	34.15	23.4995	↓	0.0032555	0.00518019
3127	chr15	94845369	94845418	50	5	Intron	SF3B1	ENSG00000115524	SF3B1	21.8241	11.7244	↓	0.00133781	0.00407843
3128	chr15	94857119	94857172	54	5	Intron	SF3B1	ENSG00000115524	SF3B1	24.5466	15.3871	↓	0.00062117	0.00349553
3133	chr15	98219998	98220131	134	9	Intron	BZW1	ENSG00000082153	BZW1	35.6512	21.6591	↓	0.0062971	0.00693765
3140	chr15	102201682	102201862	181	10	Intron	NDUFS1	ENSG00000023228	NDUFS1	20.2594	7.53707	↓	0.00166172	0.00421332
3143	chr15	103718625	103718747	123	6	Intron	ENSSSCG00000016136	ENSG00000163249	CCNYL1	42.0035	25.4609	↓	0.0006009	0.00345438
3147	chr15	107212776	107213054	279	6	Intron	ERBB4	ENSG00000178568	ERBB4	30.4721	42.8307	↑	0.002636	0.00481058
3150	chr15	111134231	111134320	90	8	Intron	MREG	ENSG00000118242	MREG	30.3498	21.4074	↓	0.0049617	0.00610356
3151	chr15	111776657	111776832	176	18	Intron	XRCC5	ENSG00000079246	XRCC5	31.4718	18.7029	↓	0.0035236	0.00533151
3155	chr15	113634460	113634697	238	11	Intron	RQCD1	ENSG00000144580	RQCD1	51.11	37.9445	↓	0.0017565	0.00429864
3156	chr15	113696036	113696245	210	10	Intron	USP37	ENSG00000135913	USP37	39.5022	32.1534	↓	0.0064836	0.00706514
3157	chr15	113848144	113848238	95	5	Intron	PRKAG3	ENSG00000115592	PRKAG3	41.9279	25.2517	↓	0.003536	0.0053384
3159	chr15	114149077	114149200	124	7	Intron	NHEJ1	ENSG00000187736	NHEJ1	50.9596	23.2337	↓	0.0033163	0.00520873
3160	chr15	114176416	114176452	37	5	Intron	NHEJ1	ENSG00000187736	NHEJ1	21.5873	16.7775	↓	0.0022808	0.00461998
3162	chr15	114844602	114844641	40	5	Intron	ACSL3	ENSG00000123983	ACSL3	39.2325	24.0366	↓	1.89959e-05	0.00217146
3163	chr15	114853103	114853150	48	5	Intron	ACSL3	ENSG00000123983	ACSL3	48.1207	36.2585	↓	0.00057918	0.00345438
3168	chr15	115263885	115263996	112	7	Intron	SGPP2	ENSG00000163082	SGPP2	43.5717	75.3524	↑	0.00086175	0.00368103
3173	chr15	118980818	118980920	103	5	Intron	DOCK10	ENSG00000135905	DOCK10	8.53394	29.5287	↑	0.0024048	0.00468179
3178	chr15	121030868	121031028	161	8	Intron	ENSSSCG00000016244	NA	NA	14.4521	25.4471	↑	0.0027019	0.00483687
3180	chr15	123932590	123932779	190	6	Intron	CAB39	ENSG00000135932	CAB39	36.7912	16.3011	↓	0.00125757	0.00404848
3181	chr15	123935857	123935954	98	7	Intron	CAB39	ENSG00000135932	CAB39	45.4688	25.3988	↓	0.0074604	0.00779192
3182	chr15	123985532	123985668	137	8	Intron	CAB39	ENSG00000135932	CAB39	45.6252	33.1647	↓	0.0035814	0.00534578
3183	chr15	123991649	123991946	298	10	Intron	CAB39	ENSG00000135932	CAB39	37.7776	19.3126	↓	0.0056625	0.00652658
3193	chr15	125728771	125728965	195	5	Intron	ENSSSCG00000016293	NA	NA	28.5333	14.7964	↓	0.00071756	0.0035902
3196	chr15	126951952	126952034	83	5	Intron	TRPM8	ENSG00000144481	TRPM8	17.8781	12.0025	↓	0.00170066	0.0042491
3207	chr15	128255282	128255513	232	7	Intron	AGAP1	ENSG00000157985	AGAP1	50.2088	21.5303	↓	0.0043415	0.00576748
3208	chr15	128284462	128284626	165	5	Intron	AGAP1	ENSG00000157985	AGAP1	45.9542	17.2716	↓	0.0038379	0.00549058
3209	chr15	128299335	128299420	86	5	Intron	AGAP1	ENSG00000157985	AGAP1	30.4315	49.3003	↑	0.0030374	0.00506682
3212	chr15	128698937	128698987	51	5	Intron	IQCA1	ENSG00000132321	IQCA1	22.3585	35.105	↑	0.00043918	0.00331259
3224	chr15	129973454	129973532	79	6	Intron	RAMP1	ENSG00000132329	RAMP1	12.0802	1.9811	↓	0.0021165	0.00452809
3225	chr15	129990496	129990586	91	8	Intron	RAMP1	ENSG00000132329	RAMP1	11.9822	4.65992	↓	0.00103594	0.00389155
3228	chr15	130271956	130272030	75	5	Intron	ESPNL	ENSG00000144488	ESPNL	23.6496	15.266	↓	0.0022027	0.00458022
3228	chr15	130271956	130272030	75	5	Intron	PER2	ENSG00000132326	PER2	23.6496	15.266	↓	0.0039649	0.00556577
3229	chr15	130370121	130370155	35	5	Intron	ENSSSCG00000016339	ENSG00000132323	ILKAP	10.9514	3.82169	↓	0.0021648	0.00455039
3229	chr15	130370121	130370155	35	5	Intron	PER2	ENSG00000132326	PER2	10.9514	3.82169	↓	0.00180009	0.00432487
3240	chr15	131198436	131198567	132	6	Intron	NDUFA10	ENSG00000130414	NDUFA10	46.6652	26.8477	↓	0.00024345	0.00312169
3241	chr15	131202923	131203020	98	5	Intron	NDUFA10	ENSG00000130414	NDUFA10	108.515	94.1404	↓	0.00142092	0.00410141
3243	chr15	131673468	131673575	108	9	Intron	ANKMY1	ENSG00000144504	ANKMY1	40.5194	15.863	↓	0.0073201	0.00767346
3245	chr15	131917161	131917220	60	5	Intron	FARP2	ENSG00000006607	FARP2	14.3984	6.9066	↓	0.0022208	0.00459744
3246	chr15	132074373	132074581	209	9	Intron	ENSSSCG00000016375	ENSG00000226321	AC104809.3	14.0022	2.61782	↓	0.00030437	0.00317805
3246	chr15	132074373	132074581	209	9	Intron	PHGR1	ENSG00000233041	PHGR1	14.0022	2.61782	↓	0.0055372	0.00644402
3250	chr15	134046997	134047078	82	5	Intron	ENSSSCG00000016397	NA	NA	29.1841	11.082	↓	0.0069175	0.00736759
3250	chr15	134046997	134047078	82	5	Intron	ENSSSCG00000016398	ENSG00000183091	NEB	29.1841	11.082	↓	0.0057551	0.00658586
3258	chr16	3079698	3079956	259	9	Intron	TRIO	ENSG00000038382	TRIO	5.53961	14.7664	↑	0.00036462	0.00323821
3260	chr16	3443413	3443545	133	5	Intron	ENSSSCG00000016785	NA	NA	33.414	20.4849	↓	0.00089573	0.00372384
3263	chr16	5499559	5499659	101	12	Intron	MYO10	ENSG00000145555	MYO10	51.5329	31.3459	↓	0.00169756	0.0042491
3264	chr16	5582396	5582566	171	8	Intron	MYO10	ENSG00000145555	MYO10	10.6635	22.5519	↑	0.00155552	0.00417681
3266	chr16	9434465	9434563	99	5	Intron	CDH12	ENSG00000154162	CDH12	15.2047	9.81217	↓	0.00169826	0.0042491
3278	chr16	21333844	21333931	88	6	Intron	LIFR	ENSG00000113594	LIFR	32.8864	23.0019	↓	0.00111977	0.00395347
3280	chr16	21590923	21591055	133	7	Intron	RICTOR	ENSG00000164327	RICTOR	60.6358	47.2105	↓	0.0076762	0.00795015
3281	chr16	21674204	21674354	151	6	Intron	RICTOR	ENSG00000164327	RICTOR	18.1219	7.85847	↓	0.0030785	0.00508475
3282	chr16	21767685	21767792	108	7	Intron	FYB	ENSG00000082074	FYB	23.1542	35.9774	↑	0.0034566	0.00529727
3283	chr16	21787955	21787981	27	5	Intron	FYB	ENSG00000082074	FYB	22.6876	35.5737	↑	0.0089785	0.00902499
3289	chr16	23983288	23983380	93	5	Intron	OXCT1	ENSG00000083720	OXCT1	27.0804	36.9504	↑	0.0024024	0.00468172
3290	chr16	24012988	24013114	127	9	Intron	OXCT1	ENSG00000083720	OXCT1	22.0213	8.91769	↓	0.0025995	0.00478332
3291	chr16	24021172	24021271	100	5	Intron	OXCT1	ENSG00000083720	OXCT1	21.0955	12.8237	↓	0.0032037	0.00515151
3293	chr16	25020253	25020286	34	5	Intron	ZNF131	ENSG00000172262	ZNF131	67.2062	50.5478	↓	0.004095	0.00563448
3300	chr16	35921022	35921105	84	9	Intron	PDE4D	ENSG00000113448	PDE4D	49.6881	32.1387	↓	0.00172229	0.00426682
3309	chr16	42953798	42953912	115	8	Intron	MAST4	ENSG00000069020	MAST4	58.6949	36.129	↓	0.00127509	0.00406517
3310	chr16	42969062	42969193	132	7	Intron	MAST4	ENSG00000069020	MAST4	38.8651	20.2305	↓	0.00185616	0.00435628
3318	chr16	44866708	44866759	52	5	Intron	ENSSSCG00000016964	ENSG00000183323	CCDC125	25.3663	36.5592	↑	0.0025979	0.00478332
3320	chr16	45915340	45915554	215	9	Intron	MAP1B	ENSG00000131711	MAP1B	44.9494	26.6315	↓	0.0059045	0.00667629
3324	chr16	48004635	48004783	149	5	Intron	BOD1	ENSG00000145919	BOD1	12.6945	21.3599	↑	0.0026417	0.00481058
3325	chr16	48018853	48019034	182	8	Intron	BOD1	ENSG00000145919	BOD1	19.8484	9.46619	↓	0.0042426	0.00571667
3336	chr16	52421439	52421544	106	6	Intron	SLIT3	ENSG00000184347	SLIT3	40.9124	26.1994	↓	0.0057249	0.00656642
3337	chr16	52457928	52458016	89	7	Intron	SLIT3	ENSG00000184347	SLIT3	30.0659	48.8587	↑	0.008324	0.00845996
3338	chr16	52458578	52458657	80	6	Intron	SLIT3	ENSG00000184347	SLIT3	8.64587	15.0755	↑	0.0044034	0.00579656
3350	chr16	66155882	66155940	59	6	Intron	GALNT10	ENSG00000164574	GALNT10	46.9417	29.2075	↓	0.0021843	0.00456848
3364	chr16	71580278	71580703	426	21	Intron	ENSSSCG00000017101	ENSG00000078295	ADCY2	41.8003	19.1886	↓	0.00033943	0.00321656
3365	chr16	71648057	71648161	105	10	Intron	ENSSSCG00000017101	ENSG00000078295	ADCY2	30.7412	15.5471	↓	0.000183275	0.00312169
3387	chr16	72604655	72604722	68	7	Intron	POLS	NA	NA	30.7489	66.2355	↑	0.0022988	0.00463223
3392	chr16	72725280	72725421	142	10	Intron	NSUN2	ENSG00000037474	NSUN2	49.2527	35.7269	↓	0.00069852	0.00355468
3393	chr16	72727022	72727120	99	5	Intron	NSUN2	ENSG00000037474	NSUN2	67.384	45.1878	↓	0.0028791	0.00495016
3394	chr16	72729063	72729145	83	6	Intron	NSUN2	ENSG00000037474	NSUN2	36.8008	16.7394	↓	0.0035169	0.00533151
3396	chr16	72852034	72852174	141	10	Intron	UBE2QL1	ENSG00000215218	UBE2QL1	22.7779	13.6556	↓	0.0084241	0.0085464
3417	chr16	73617675	73617784	110	8	Intron	ADAMTS16	ENSG00000145536	ADAMTS16	36.5566	50.7451	↑	0.0061783	0.00686187
3418	chr16	73648251	73648345	95	9	Intron	ADAMTS16	ENSG00000145536	ADAMTS16	29.5824	58.9651	↑	0.0045988	0.00591031
3420	chr16	73696942	73697044	103	5	Intron	ADAMTS16	ENSG00000145536	ADAMTS16	19.2272	32.6069	↑	0.00187661	0.00437212
3421	chr16	73704159	73704278	120	5	Intron	ADAMTS16	ENSG00000145536	ADAMTS16	35.0972	17.4968	↓	0.0062036	0.0068739
3433	chr16	75399184	75399232	49	6	Intron	ENSSSCG00000017111	NA	NA	37.9377	59.9809	↑	0.0039838	0.00556874
3441	chr16	76661648	76661674	27	5	Intron	ENSSSCG00000017115	NA	NA	18.6198	38.3487	↑	0.0023781	0.00467408
3441	chr16	76661648	76661674	27	5	Intron	MRPL36	ENSG00000171421	MRPL36	18.6198	38.3487	↑	0.0042771	0.00573453
3442	chr16	76662340	76662466	127	10	Intron	ENSSSCG00000017115	NA	NA	54.7415	38.0453	↓	0.0027035	0.00483687
3442	chr16	76662340	76662466	127	10	Intron	MRPL36	ENSG00000171421	MRPL36	54.7415	38.0453	↓	0.0043565	0.00577954
3443	chr16	76714582	76714804	223	11	Intron	ENSSSCG00000017115	NA	NA	26.8131	38.4331	↑	0.00163509	0.00420587
3443	chr16	76714582	76714804	223	11	Intron	MRPL36	ENSG00000171421	MRPL36	26.8131	38.4331	↑	0.0017993	0.00432487
3444	chr16	76805475	76805563	89	7	Intron	ENSSSCG00000017115	NA	NA	30.2714	14.1489	↓	0.0017993	0.00432487
3444	chr16	76805475	76805563	89	7	Intron	MRPL36	ENSG00000171421	MRPL36	30.2714	14.1489	↓	0.00024376	0.00312169
3445	chr16	76827494	76827619	126	7	Intron	ENSSSCG00000017115	NA	NA	59.5145	39.2237	↓	0.0057831	0.00659937
3445	chr16	76827494	76827619	126	7	Intron	MRPL36	ENSG00000171421	MRPL36	59.5145	39.2237	↓	0.00262	0.00480255
3446	chr16	76872239	76872334	96	8	Intron	ENSSSCG00000017115	NA	NA	15.2632	6.8047	↓	0.006219	0.00687811
3446	chr16	76872239	76872334	96	8	Intron	SLC6A19	ENSG00000174358	SLC6A19	15.2632	6.8047	↓	0.00150184	0.00414878
3450	chr16	77303174	77303290	117	6	Intron	ANKRD33B	ENSG00000164236	ANKRD33B	29.7123	41.3558	↑	0.0025804	0.0047768
3451	chr16	77332661	77332851	191	6	Intron	ANKRD33B	ENSG00000164236	ANKRD33B	16.9928	9.70763	↓	0.00123736	0.00404243
3452	chr16	77369648	77369929	282	11	Intron	ANKRD33B	ENSG00000164236	ANKRD33B	52.9259	24.9803	↓	0.00135983	0.00408274
3464	chr17	10129081	10129250	170	7	Intron	ZMAT4	ENSG00000165061	ZMAT4	18.5547	29.669	↑	0.0023416	0.00464892
3466	chr17	11959811	11959861	51	6	Intron	AP3M2	ENSG00000070718	AP3M2	48.1896	58.0347	↑	0.00142058	0.00410141
3471	chr17	18133045	18133099	55	5	Intron	PLCB4	ENSG00000101333	PLCB4	32.9776	21.6557	↓	0.0086756	0.00876408
3477	chr17	25427673	25427718	46	5	Intron	KIF16B	ENSG00000089177	KIF16B	24.465	17.8331	↓	0.0025193	0.00473789
3478	chr17	26791930	26792060	131	5	Intron	BANF2	ENSG00000125888	BANF2	48.3646	28.1115	↓	0.00157997	0.00417733
3481	chr17	27541191	27541247	57	5	Intron	SEC23B	ENSG00000101310	SEC23B	14.1995	20.3727	↑	0.0022419	0.00459945
3482	chr17	29008759	29008871	113	5	Intron	NAT5	NA	NA	67.0216	37.207	↓	0.0054963	0.00642104
3483	chr17	29428751	29428849	99	7	Intron	C20orf74	NA	NA	20.4124	10.4596	↓	0.0025151	0.00473789
3491	chr17	32381198	32381477	280	12	Intron	C20orf3	ENSG00000101474	C20orf3	49.7076	32.4182	↓	0.0034636	0.00529749
3492	chr17	32727392	32727514	123	6	Intron	NINL	ENSG00000101004	NINL	41.1753	54.8234	↑	0.000164783	0.00303849
3495	chr17	34137560	34137649	90	7	Intron	GNRH2	ENSG00000125787	GNRH2	35.6634	25.9974	↓	0.0061779	0.00686187
3496	chr17	34156254	34156371	118	5	Intron	GNRH2	ENSG00000125787	GNRH2	10.2386	21.3239	↑	0.0020643	0.00449676
3497	chr17	34345639	34345702	64	7	Intron	PTPRA	ENSG00000132670	PTPRA	49.7005	26.327	↓	0.0038219	0.00548147
3503	chr17	35139727	35139846	120	7	Intron	ENSSSCG00000007181	NA	NA	20.4169	38.092	↑	0.0036208	0.00536761
3511	chr17	37694839	37694879	41	5	Intron	XKR7	ENSG00000101321	XKR7	9.88083	14.9986	↑	0.00044314	0.00331259
3512	chr17	37924576	37925091	516	24	Intron	TM9SF4	ENSG00000101337	TM9SF4	6.38656	12.0983	↑	0.0021153	0.00452809
3513	chr17	37934556	37934645	90	5	Intron	KIF3B	ENSG00000101350	KIF3B	19.0617	33.6497	↑	0.00082219	0.0036581
3513	chr17	37934556	37934645	90	5	Intron	TM9SF4	ENSG00000101337	TM9SF4	19.0617	33.6497	↑	0.0071011	0.00750992
3514	chr17	38218336	38218425	90	6	Intron	COMMD7	ENSG00000149600	COMMD7	21.4869	27.1834	↑	0.00158032	0.00417733
3516	chr17	38474823	38474864	42	5	Intron	C20orf186	ENSG00000186191	C20orf186	26.5343	45.8624	↑	0.0026989	0.00483687
3524	chr17	41099040	41099245	206	7	Intron	CPNE1	ENSG00000214078	CPNE1	57.8242	41.5149	↓	0.0031428	0.0051226
3528	chr17	42617123	42617260	138	7	Intron	ENSSSCG00000007331	ENSG00000080839	RBL1	38.7779	55.7651	↑	0.00076438	0.00361832
3528	chr17	42617123	42617260	138	7	Intron	RPN2	ENSG00000118705	RPN2	38.7779	55.7651	↑	0.0056552	0.00652658
3529	chr17	42631731	42631865	135	10	Intron	ENSSSCG00000007331	ENSG00000080839	RBL1	34.5293	48.7043	↑	0.00332	0.00520873
3529	chr17	42631731	42631865	135	10	Intron	RPN2	ENSG00000118705	RPN2	34.5293	48.7043	↑	0.0043361	0.00576748
3530	chr17	42643154	42643223	70	5	Intron	RPN2	ENSG00000118705	RPN2	36.4557	22.6131	↓	0.0048155	0.00602268
3536	chr17	43773578	43773641	64	5	Intron	KIAA1755	ENSG00000149633	KIAA1755	40.9502	53.3011	↑	0.0020563	0.00449676
3553	chr17	48372749	48372937	189	8	Intron	C20orf100	NA	NA	16.7188	6.17013	↓	0.00121934	0.00401181
3554	chr17	48380712	48380863	152	6	Intron	C20orf100	NA	NA	6.92107	19.6109	↑	0.0042203	0.00569704
3555	chr17	48621816	48621860	45	5	Intron	C20orf111	ENSG00000132823	C20orf111	52.2022	26.2332	↓	0.0038792	0.00551559
3555	chr17	48621816	48621860	45	5	Intron	HNF4A	ENSG00000101076	HNF4A	52.2022	26.2332	↓	0.0022575	0.00460772
3556	chr17	49119879	49120052	174	11	Intron	YWHAB	ENSG00000166913	YWHAB	48.3703	30.7369	↓	0.00038181	0.00327984
3557	chr17	49344467	49344684	218	15	Intron	STK4	ENSG00000101109	STK4	81.6536	44.8161	↓	0.0039638	0.00556577
3558	chr17	49392885	49393009	125	6	Intron	STK4	ENSG00000101109	STK4	22.847	10.1695	↓	0.003575	0.00534578
3559	chr17	49408689	49408913	225	14	Intron	STK4	ENSG00000101109	STK4	83.1941	29.487	↓	0.00093745	0.00378344
3560	chr17	49681018	49681142	125	6	Intron	SYS1	NA	NA	55.8887	30.9091	↓	7.8003e-05	0.00284828
3561	chr17	49709532	49709576	45	5	Intron	ENSSSCG00000007402	ENSG00000124251	TP53TG5	42.2676	19.8188	↓	0.00056244	0.00343728
3562	chr17	49981541	49981660	120	11	Intron	ENSSSCG00000007413	ENSG00000244274	DBNDD2	7.20987	15.6525	↑	0.0020579	0.00449676
3563	chr17	50210135	50210297	163	6	Intron	PCIF1	ENSG00000100982	PCIF1	33.4655	19.3311	↓	0.0035573	0.00534545
3567	chr17	51462874	51463088	215	8	Intron	ZMYND8	ENSG00000101040	ZMYND8	50.7578	34.513	↓	0.00080483	0.00364218
3568	chr17	51506634	51506742	109	5	Intron	ZMYND8	ENSG00000101040	ZMYND8	47.2957	32.0673	↓	0.0025554	0.00476671
3569	chr17	51556577	51556671	95	7	Intron	ZMYND8	ENSG00000101040	ZMYND8	26.2075	7.79481	↓	0.0045352	0.00587084
3572	chr17	53132562	53132698	137	12	Intron	ARFGEF2	ENSG00000124198	ARFGEF2	45.9887	28.1825	↓	0.00067588	0.00352775
3573	chr17	53267989	53268073	85	5	Intron	KCNB1	ENSG00000158445	KCNB1	28.6739	15.3904	↓	0.0033211	0.00520873
3574	chr17	53278438	53278539	102	5	Intron	KCNB1	ENSG00000158445	KCNB1	15.6816	6.40107	↓	0.00181829	0.00433286
3575	chr17	53329655	53330931	1277	36	Intron	KCNB1	ENSG00000158445	KCNB1	24.9578	15.0509	↓	0.0053602	0.00633838
3576	chr17	53331549	53332424	876	26	Intron	KCNB1	ENSG00000158445	KCNB1	54.0623	32.938	↓	0.0066577	0.00717906
3578	chr17	53383928	53384016	89	6	Intron	PTGIS	ENSG00000124212	PTGIS	70.5975	48.2312	↓	0.0039805	0.00556874
3579	chr17	53386806	53386845	40	5	Intron	PTGIS	ENSG00000124212	PTGIS	50.2878	61.7206	↑	0.00096422	0.00380628
3580	chr17	53476931	53477152	222	7	Intron	B4GALT5	ENSG00000158470	B4GALT5	49.8003	32.2512	↓	0.00096422	0.00380628
3581	chr17	53524279	53524516	238	7	Intron	B4GALT5	ENSG00000158470	B4GALT5	52.1921	31.152	↓	0.0027039	0.00483687
3587	chr17	54990400	54990448	49	5	Intron	NFATC2	ENSG00000101096	NFATC2	81.7434	96.7275	↑	0.0028153	0.00490555
3588	chr17	55019518	55019661	144	11	Intron	NFATC2	ENSG00000101096	NFATC2	18.6481	27.5769	↑	0.0061421	0.00682948
3589	chr17	55054952	55055662	711	11	Intron	NFATC2	ENSG00000101096	NFATC2	22.7133	13.8842	↓	0.0070802	0.00749877
3591	chr17	55167947	55168081	135	5	Intron	ATP9A	ENSG00000054793	ATP9A	32.2108	18.9601	↓	0.00212	0.00452809
3592	chr17	55243290	55243470	181	5	Intron	ATP9A	ENSG00000054793	ATP9A	37.57	22.3363	↓	0.0081407	0.00831139
3593	chr17	55668668	55668872	205	5	Intron	ZFP64	ENSG00000020256	ZFP64	19.0616	9.4146	↓	0.0052779	0.00628763
3596	chr17	57225817	57225937	121	7	Intron	BCAS1	ENSG00000064787	BCAS1	22.1368	12.2674	↓	0.0052779	0.00628763
3600	chr17	58958283	58958475	193	9	Intron	ENSSSCG00000007489	ENSG00000206100	AC090691.1	39.8867	27.433	↓	0.0032352	0.00517723
3601	chr17	59492770	59492861	92	5	Intron	ENSSSCG00000007493	ENSG00000087586	AURKA	7.20474	14.0331	↑	0.0021042	0.00452542
3607	chr17	60179512	60179631	120	7	Intron	BMP7	ENSG00000101144	BMP7	23.3568	32.3945	↑	0.005576	0.00646909
3613	chr17	61220808	61220890	83	5	Intron	VAPB	ENSG00000124164	VAPB	33.5366	15.8252	↓	0.0038995	0.0055245
3614	chr17	61224672	61224825	154	9	Intron	VAPB	ENSG00000124164	VAPB	39.9238	27.6705	↓	0.00033533	0.00321656
3615	chr17	61246659	61246736	78	6	Intron	VAPB	ENSG00000124164	VAPB	90.4882	74.786	↓	0.00062314	0.00349553
3621	chr17	61933141	61933349	209	5	Intron	ZNF831	ENSG00000124203	ZNF831	12.5556	19.6307	↑	0.00062314	0.00349553
3622	chr17	61978608	61978879	272	6	Intron	ZNF831	ENSG00000124203	ZNF831	18.4462	8.20199	↓	0.0011569	0.00397218
3625	chr17	63633501	63633560	60	5	Intron	ENSSSCG00000007535	ENSG00000231089	AL592170.2	11.7378	18.4431	↑	0.0038814	0.00551559
3625	chr17	63633501	63633560	60	5	Intron	ENSSSCG00000007536	NA	NA	11.7378	18.4431	↑	0.0029592	0.00501382
3626	chr17	63801610	63801759	150	14	Intron	ENSSSCG00000007535	ENSG00000231089	AL592170.2	56.1468	71.4141	↑	0.00026088	0.00312169
3627	chr17	64039254	64040413	1160	38	Intron	ENSSSCG00000007535	ENSG00000231089	AL592170.2	36.691	19.6626	↓	0.0044779	0.00583723
3628	chr17	64103299	64103338	40	5	Intron	ENSSSCG00000007535	ENSG00000231089	AL592170.2	19.131	9.6244	↓	0.000199165	0.00312169
3630	chr18	93981	94210	230	10	Intron	VIPR2	ENSG00000106018	VIPR2	25.0231	10.653	↓	0.00118018	0.00398807
3631	chr18	110613	110730	118	7	Intron	VIPR2	ENSG00000106018	VIPR2	20.7581	40.9117	↑	0.000184082	0.00312169
3632	chr18	113493	113567	75	5	Intron	VIPR2	ENSG00000106018	VIPR2	11.7624	27.4328	↑	0.00037553	0.00327984
3633	chr18	115384	115478	95	5	Intron	VIPR2	ENSG00000106018	VIPR2	7.69529	15.8051	↑	0.0046827	0.00595281
3634	chr18	116266	116388	123	6	Intron	VIPR2	ENSG00000106018	VIPR2	12.0509	24.8632	↑	0.0070813	0.00749877
3638	chr18	271846	271964	119	8	Intron	ESYT2	ENSG00000117868	ESYT2	43.6155	23.7686	↓	0.0034178	0.00527648
3639	chr18	283401	283495	95	6	Intron	ESYT2	ENSG00000117868	ESYT2	45.551	61.9392	↑	0.00125682	0.00404848
3643	chr18	553909	553962	54	6	Intron	DNAJB6	NA	NA	34.3735	21.9107	↓	0.005237	0.00626804
3644	chr18	564352	564512	161	6	Intron	DNAJB6	NA	NA	43.7974	21.4462	↓	0.00083849	0.00365869
3645	chr18	575165	576932	1768	47	Intron	DNAJB6	NA	NA	27.3392	13.9543	↓	0.0043978	0.00579588
3648	chr18	650475	650631	157	7	Intron	UBE3C	ENSG00000009335	UBE3C	32.9862	20.1617	↓	0.0014795	0.00412534
3649	chr18	689925	690201	277	8	Intron	UBE3C	ENSG00000009335	UBE3C	42.1448	23.972	↓	2.1329e-05	0.00217146
3650	chr18	734165	734253	89	8	Intron	UBE3C	ENSG00000009335	UBE3C	63.9318	45.5951	↓	2.1329e-05	0.00217146
3651	chr18	747992	748109	118	5	Intron	UBE3C	ENSG00000009335	UBE3C	26.7757	12.7985	↓	0.00195522	0.00444392
3652	chr18	751058	751152	95	6	Intron	UBE3C	ENSG00000009335	UBE3C	15.195	6.32487	↓	0.00065513	0.00351376
3657	chr18	912307	912380	74	7	Intron	LMBR1	ENSG00000105983	LMBR1	20.5733	2.80289	↓	0.00075545	0.00361832
3658	chr18	914409	914670	262	10	Intron	LMBR1	ENSG00000105983	LMBR1	37.327	9.17923	↓	0.002885	0.00495045
3659	chr18	963864	964002	139	7	Intron	LMBR1	ENSG00000105983	LMBR1	29.0154	12.9826	↓	0.00063558	0.00351376
3660	chr18	991529	991671	143	5	Intron	LMBR1	ENSG00000105983	LMBR1	29.0671	20.4908	↓	0.00068304	0.00352775
3677	chr18	1805939	1806057	119	8	Intron	RBM33	ENSG00000184863	RBM33	56.9111	35.6589	↓	0.003755	0.00544605
3678	chr18	1809783	1810128	346	16	Intron	RBM33	ENSG00000184863	RBM33	47.4872	28.1375	↓	0.0061037	0.00680828
3679	chr18	1814813	1814938	126	5	Intron	RBM33	ENSG00000184863	RBM33	29.3759	18.727	↓	0.0040558	0.00561837
3680	chr18	1818491	1818724	234	9	Intron	RBM33	ENSG00000184863	RBM33	41.5956	23.8924	↓	0.00049876	0.00338537
3681	chr18	1818739	1818794	56	6	Intron	RBM33	ENSG00000184863	RBM33	54.0089	35.8905	↓	0.00094068	0.00378344
3682	chr18	1826150	1827129	980	30	Intron	RBM33	ENSG00000184863	RBM33	34.1294	17.5177	↓	0.00106018	0.00389822
3683	chr18	1844790	1844856	67	8	Intron	RBM33	ENSG00000184863	RBM33	34.9675	12.6485	↓	0.00086499	0.00368266
3684	chr18	1850336	1850459	124	8	Intron	RBM33	ENSG00000184863	RBM33	6.85257	20.2488	↑	0.000161263	0.00303849
3685	chr18	1865934	1866157	224	9	Intron	RBM33	ENSG00000184863	RBM33	62.2826	27.8875	↓	2.4931e-05	0.00220005
3686	chr18	1873174	1873191	18	5	Intron	RBM33	ENSG00000184863	RBM33	40.7517	25.351	↓	0.00021916	0.00312169
3697	chr18	2358933	2359019	87	8	Intron	HTR5A	ENSG00000157219	HTR5A	42.0386	15.8563	↓	0.00051767	0.00340069
3707	chr18	2472878	2472977	100	6	Intron	DPP6	ENSG00000130226	DPP6	15.1596	4.81075	↓	0.0021222	0.00452809
3708	chr18	2475847	2476051	205	9	Intron	DPP6	ENSG00000130226	DPP6	37.7905	18.1347	↓	0.00128015	0.00406517
3709	chr18	2484735	2484792	58	5	Intron	DPP6	ENSG00000130226	DPP6	48.6884	32.6385	↓	0.0035997	0.00535959
3710	chr18	2515009	2515101	93	9	Intron	DPP6	ENSG00000130226	DPP6	19.6207	44.7963	↑	0.00057916	0.00345438
3711	chr18	2557316	2558182	867	26	Intron	DPP6	ENSG00000130226	DPP6	3.3486	27.1964	↑	0.0033816	0.00525418
3712	chr18	2567404	2567521	118	5	Intron	DPP6	ENSG00000130226	DPP6	3.52621	17.0564	↑	0.0077784	0.00802646
3713	chr18	2582315	2582556	242	17	Intron	DPP6	ENSG00000130226	DPP6	2.26518	17.52	↑	0.0036049	0.00535959
3789	chr18	3687472	3687561	90	7	Intron	ENSSSCG00000016425	NA	NA	25.1675	6.17256	↓	0.00073589	0.00360432
3812	chr18	4285411	4285853	443	12	Intron	BAGE2	NA	NA	52.6734	26.7294	↓	0.0031043	0.00510008
3813	chr18	4295841	4296077	237	9	Intron	BAGE2	NA	NA	13.8374	25.2214	↑	0.0086225	0.0087176
3814	chr18	4332004	4332091	88	5	Intron	BAGE2	NA	NA	4.96822	18.1922	↑	0.0029582	0.00501382
3815	chr18	4350786	4350931	146	7	Intron	BAGE2	NA	NA	44.3869	27.7318	↓	0.007102	0.00750992
3816	chr18	4368304	4368373	70	6	Intron	BAGE2	NA	NA	48.6856	62.6332	↑	0.0062437	0.00689349
3820	chr18	4509764	4509850	87	7	Intron	GALNT11	ENSG00000178234	GALNT11	36.1619	19.7896	↓	0.0046194	0.00591996
3826	chr18	4696228	4696333	106	8	Intron	PRKAG2	ENSG00000106617	PRKAG2	10.3594	26.3359	↑	0.00032072	0.00320578
3827	chr18	4700826	4701051	226	9	Intron	PRKAG2	ENSG00000106617	PRKAG2	47.8329	25.0719	↓	0.0025417	0.00475408
3828	chr18	4711742	4711868	127	6	Intron	PRKAG2	ENSG00000106617	PRKAG2	58.9773	26.9924	↓	7.7823e-05	0.00284828
3829	chr18	4711998	4712161	164	11	Intron	PRKAG2	ENSG00000106617	PRKAG2	40.2806	80.3936	↑	0.0067603	0.007253
3830	chr18	4714086	4714586	501	33	Intron	PRKAG2	ENSG00000106617	PRKAG2	4.43094	27.0413	↑	2.5853e-06	0.000956891
3831	chr18	4718042	4718125	84	5	Intron	PRKAG2	ENSG00000106617	PRKAG2	7.14614	16.6335	↑	0.0070014	0.00743273
3832	chr18	4727385	4727488	104	9	Intron	PRKAG2	ENSG00000106617	PRKAG2	18.3767	44.7429	↑	0.0041046	0.00563715
3833	chr18	4735414	4735581	168	6	Intron	PRKAG2	ENSG00000106617	PRKAG2	15.6661	31.0312	↑	0.00183557	0.00434733
3834	chr18	4764670	4764924	255	11	Intron	PRKAG2	ENSG00000106617	PRKAG2	32.208	6.76487	↓	0.00100437	0.00384227
3835	chr18	4766571	4768416	1846	59	Intron	PRKAG2	ENSG00000106617	PRKAG2	29.6054	43.619	↑	0.00100437	0.00384227
3836	chr18	4770467	4770621	155	6	Intron	PRKAG2	ENSG00000106617	PRKAG2	16.3599	37.5678	↑	0.0002763	0.00317805
3837	chr18	4771656	4771749	94	6	Intron	PRKAG2	ENSG00000106617	PRKAG2	55.0253	34.2928	↓	0.0002763	0.00317805
3838	chr18	4785193	4785447	255	7	Intron	PRKAG2	ENSG00000106617	PRKAG2	28.2403	15.5177	↓	0.00194148	0.00442556
3839	chr18	4789304	4789372	69	8	Intron	PRKAG2	ENSG00000106617	PRKAG2	67.3814	94.3711	↑	0.0055978	0.00648515
3840	chr18	4824508	4824639	132	9	Intron	PRKAG2	ENSG00000106617	PRKAG2	61.7026	43.838	↓	0.0043555	0.00577954
3841	chr18	4838372	4838429	58	5	Intron	PRKAG2	ENSG00000106617	PRKAG2	25.9973	9.67768	↓	0.00043634	0.00331259
3842	chr18	4920103	4920230	128	6	Intron	PRKAG2	ENSG00000106617	PRKAG2	18.0198	40.7898	↑	0.00152215	0.0041589
3844	chr18	4990757	4990911	155	11	Intron	RHEB	ENSG00000106615	RHEB	20.7371	12.0346	↓	0.00064268	0.00351376
3845	chr18	4997286	4997905	620	21	Intron	RHEB	ENSG00000106615	RHEB	28.9724	16.5923	↓	0.0041998	0.00568705
3846	chr18	5008679	5008827	149	8	Intron	RHEB	ENSG00000106615	RHEB	35.7354	18.5624	↓	0.0051433	0.00620105
3847	chr18	5011514	5012002	489	16	Intron	RHEB	ENSG00000106615	RHEB	49.5866	26.9235	↓	0.00034209	0.00321656
3848	chr18	5028774	5029806	1033	33	Intron	RHEB	ENSG00000106615	RHEB	25.9265	13.4712	↓	0.00069849	0.00355468
3850	chr18	5055749	5055912	164	5	Intron	CSGLCA-T	NA	NA	30.0765	12.0467	↓	0.00069849	0.00355468
3854	chr18	5100926	5101014	89	5	Intron	NUB1	ENSG00000013374	NUB1	4.82836	11.2721	↑	0.002598	0.00478332
3855	chr18	5104577	5104721	145	11	Intron	NUB1	ENSG00000013374	NUB1	30.2889	52.8596	↑	0.00162219	0.00420587
3856	chr18	5111012	5111447	436	12	Intron	NUB1	ENSG00000013374	NUB1	55.2396	29.9013	↓	0.00174425	0.00427775
3857	chr18	5115397	5115629	233	10	Intron	NUB1	ENSG00000013374	NUB1	48.3838	20.8474	↓	0.0042016	0.00568705
3858	chr18	5116144	5116253	110	7	Intron	NUB1	ENSG00000013374	NUB1	32.1868	14.0081	↓	0.004024	0.00558816
3859	chr18	5117671	5117705	35	5	Intron	NUB1	ENSG00000013374	NUB1	23.7777	11.2917	↓	0.00044344	0.00331259
3866	chr18	5213746	5213869	124	10	Intron	ABCF2	ENSG00000033050	ABCF2	70.5968	38.7988	↓	0.002978	0.00502243
3879	chr18	5863988	5864358	371	10	Intron	ENSSSCG00000016461	ENSG00000159840	ZYX	11.4983	22.1843	↑	0.0063175	0.0069508
3882	chr18	7431485	7431686	202	13	Intron	BRAF	ENSG00000157764	BRAF	50.2034	34.629	↓	0.0043175	0.00575615
3883	chr18	7615435	7615480	46	5	Intron	DENND2A	ENSG00000146966	DENND2A	20.965	12.1321	↓	0.0020597	0.00449676
3884	chr18	7639078	7639132	55	7	Intron	DENND2A	ENSG00000146966	DENND2A	46.52	70.1085	↑	0.0055766	0.00646909
3885	chr18	7682568	7682769	202	8	Intron	DENND2A	ENSG00000146966	DENND2A	31.993	42.1502	↑	0.0020354	0.00449556
3886	chr18	7688595	7688790	196	6	Intron	DENND2A	ENSG00000146966	DENND2A	15.0086	5.52702	↓	0.00129686	0.00407164
3895	chr18	8425531	8425705	175	8	Intron	ENSSSCG00000016507	NA	NA	14.0122	24.1205	↑	0.0040606	0.00561837
3896	chr18	8506027	8506184	158	9	Intron	LUC7L2	ENSG00000146963	LUC7L2	61.257	43.642	↓	0.004398	0.00579588
3899	chr18	8661111	8661364	254	20	Intron	TTC26	ENSG00000105948	TTC26	32.5337	13.4491	↓	0.0039022	0.0055245
3901	chr18	8840787	8841348	562	22	Intron	KIAA1549	ENSG00000122778	KIAA1549	28.1483	14.1508	↓	0.00053801	0.00342264
3902	chr18	8957811	8957910	100	5	Intron	KIAA1549	ENSG00000122778	KIAA1549	18.1019	24.5847	↑	0.0033005	0.00520266
3904	chr18	9020431	9020559	129	7	Intron	TMEM213	ENSG00000214128	TMEM213	11.9372	22.367	↑	0.004577	0.00589411
3905	chr18	9170649	9170876	228	20	Intron	ATP6V0A4	ENSG00000105929	ATP6V0A4	11.975	2.09328	↓	0.0069998	0.00743273
3915	chr18	10372192	10372300	109	6	Intron	DGKI	ENSG00000157680	DGKI	33.2104	52.0207	↑	0.0031789	0.00514566
3916	chr18	10524861	10524961	101	5	Intron	DGKI	ENSG00000157680	DGKI	6.78613	11.9994	↑	0.00113744	0.00396926
3919	chr18	11758954	11759010	57	6	Intron	MTPN	ENSG00000105887	MTPN	13.8228	6.21388	↓	0.0048204	0.00602268
3921	chr18	11944523	11944639	117	11	Intron	FAM180A	ENSG00000189320	FAM180A	53.9189	35.4874	↓	0.000101969	0.0028812
3927	chr18	12375517	12375742	226	16	Intron	C7orf49	ENSG00000122783	C7orf49	13.9468	2.87174	↓	0.00071713	0.0035902
3928	chr18	12412697	12412780	84	5	Intron	WDR91	ENSG00000105875	WDR91	74.9711	58.7155	↓	0.0023038	0.00463223
3931	chr18	13419428	13419594	167	6	Intron	ENSSSCG00000016543	ENSG00000131558	EXOC4	4.73065	17.2889	↑	0.0002959	0.00317805
3933	chr18	14182448	14182534	87	6	Intron	ENSSSCG00000016544	ENSG00000131558	EXOC4	39.3683	19.4157	↓	0.0020352	0.00449556
3934	chr18	14257598	14257737	140	6	Intron	ENSSSCG00000016544	ENSG00000131558	EXOC4	37.8851	24.3211	↓	0.0022363	0.00459945
3935	chr18	14497475	14497585	111	6	Intron	CHCHD3	ENSG00000106554	CHCHD3	40.9476	26.6473	↓	0.00412	0.00564303
3936	chr18	14649797	14650271	475	10	Intron	CHCHD3	ENSG00000106554	CHCHD3	21.0951	10.5344	↓	0.004001	0.00557474
3966	chr18	16426610	16426688	79	5	Intron	COPG2	ENSG00000158623	COPG2	30.795	21.2367	↓	0.0026028	0.00478332
3966	chr18	16426610	16426688	79	5	Intron	ENSSSCG00000016552	ENSG00000158623	COPG2	30.795	21.2367	↓	0.0060966	0.00680383
3970	chr18	16963145	16963282	138	5	Intron	UBE2H	ENSG00000186591	UBE2H	26.2634	12.7207	↓	0.0031611	0.00513175
3970	chr18	16963145	16963282	138	5	Intron	ZC3HC1	ENSG00000091732	ZC3HC1	26.2634	12.7207	↓	0.0040195	0.00558816
3971	chr18	16998363	16998528	166	8	Intron	UBE2H	ENSG00000186591	UBE2H	39.7051	23.8357	↓	0.00157537	0.00417733
3972	chr18	17048544	17048714	171	15	Intron	UBE2H	ENSG00000186591	UBE2H	54.9412	23.6418	↓	0.00157537	0.00417733
3973	chr18	17078517	17078649	133	5	Intron	UBE2H	ENSG00000186591	UBE2H	13.8827	6.90649	↓	0.00194101	0.00442556
3974	chr18	17586164	17586296	133	10	Intron	AHCYL2	ENSG00000158467	AHCYL2	40.941	25.9889	↓	0.00190167	0.00437799
3976	chr18	17997827	17997964	138	8	Intron	FLNC	ENSG00000128591	FLNC	51.0271	30.0835	↓	0.0038006	0.00547011
3981	chr18	18528703	18528925	223	12	Intron	SND1	ENSG00000197157	SND1	28.6151	42.0972	↑	0.0065761	0.0071215
3982	chr18	18615835	18615904	70	6	Intron	SND1	ENSG00000197157	SND1	63.4983	41.33	↓	0.00039826	0.00331259
3983	chr18	18629249	18629314	66	7	Intron	SND1	ENSG00000197157	SND1	58.9915	90.7788	↑	0.004057	0.00561837
3984	chr18	18638221	18638342	122	5	Intron	SND1	ENSG00000197157	SND1	7.39629	16.1167	↑	0.0010994	0.00394341
3989	chr18	21157244	21157429	186	7	Intron	POT1	ENSG00000128513	POT1	19.7823	11.1518	↓	9.7702e-05	0.0028812
3990	chr18	22037936	22038057	122	5	Intron	ENSSSCG00000016607	ENSG00000128609	NDUFA5	13.2507	28.4062	↑	0.0021843	0.00456848
3993	chr18	22642723	22643000	278	8	Intron	CADPS2	ENSG00000081803	CADPS2	17.2522	36.8685	↑	0.0027226	0.00484585
3994	chr18	22903385	22903509	125	5	Intron	CADPS2	ENSG00000081803	CADPS2	4.52356	11.7061	↑	0.00133648	0.00407843
3996	chr18	24035744	24035888	145	5	Intron	C7orf58	ENSG00000106034	C7orf58	24.2308	9.03435	↓	0.00044194	0.00331259
3997	chr18	24073223	24073362	140	8	Intron	C7orf58	ENSG00000106034	C7orf58	32.959	20.1662	↓	0.00148051	0.00412534
4014	chr18	31930192	31930490	299	10	Intron	C7orf53	ENSG00000181016	C7orf53	27.359	11.3432	↓	0.0027177	0.00484585
4018	chr18	32791027	32791236	210	6	Intron	DOCK4	ENSG00000128512	DOCK4	7.64722	13.6211	↑	0.0048642	0.00604349
4026	chr18	36707069	36707221	153	6	Intron	AOAH	ENSG00000136250	AOAH	13.3147	29.8525	↑	0.00117914	0.00398807
4027	chr18	37107508	37108575	1068	35	Intron	KIAA0895	ENSG00000164542	KIAA0895	31.3753	21.7266	↓	0.00059699	0.00345438
4028	chr18	37109833	37109978	146	6	Intron	KIAA0895	ENSG00000164542	KIAA0895	26.9966	12.4939	↓	0.00059699	0.00345438
4029	chr18	37217901	37218153	253	11	Intron	EEPD1	ENSG00000122547	EEPD1	54.7355	26.542	↓	0.0011592	0.00397218
4032	chr18	37388508	37388608	101	5	Intron	41159	NA	NA	26.7572	8.77645	↓	0.0011592	0.00397218
4036	chr18	38760085	38760210	126	6	Intron	BMPER	ENSG00000164619	BMPER	11.129	22.299	↑	0.0045581	0.00588172
4038	chr18	39747215	39747304	90	6	Intron	ENSSSCG00000016669	ENSG00000154678	PDE1C	24.0974	37.9689	↑	0.005341	0.0063272
4043	chr18	40749231	40749364	134	5	Intron	GARS	ENSG00000106105	GARS	50.1269	34.3962	↓	0.0036037	0.00535959
4044	chr18	41153292	41153466	175	9	Intron	C7orf41	ENSG00000180354	C7orf41	12.1686	21.31	↑	0.00113796	0.00396926
4045	chr18	41320059	41320092	34	5	Intron	SCRN1	ENSG00000136193	SCRN1	12.9877	27.1655	↑	0.00035627	0.00323821
4046	chr18	41372622	41372732	111	9	Intron	SCRN1	ENSG00000136193	SCRN1	12.99	6.27892	↓	0.003702	0.00542161
4047	chr18	41449226	41449345	120	7	Intron	WIPF3	ENSG00000122574	WIPF3	26.3751	11.1782	↓	0.0060167	0.00675473
4048	chr18	42622084	42622170	87	8	Intron	CREB5	ENSG00000146592	CREB5	14.9294	6.45509	↓	0.00031875	0.00320578
4050	chr18	43582871	43582970	100	6	Intron	HIBADH	ENSG00000106049	HIBADH	48.9089	28.0329	↓	0.00190358	0.00437799
4051	chr18	44114415	44114629	215	8	Intron	EVX1	ENSG00000106038	EVX1	36.5998	64.1433	↑	0.0070645	0.00748473
4058	chr18	46293778	46293828	51	5	Intron	OSBPL3	ENSG00000070882	OSBPL3	50.3424	26.5568	↓	0.0071838	0.00756817
4062	chr18	47658676	47658769	94	6	Intron	TNS3	ENSG00000136205	TNS3	33.2637	23.415	↓	0.000124497	0.00299917
4063	chr18	47663260	47663390	131	8	Intron	TNS3	ENSG00000136205	TNS3	33.9196	46.4182	↑	0.00026209	0.00312169
4064	chr18	47663837	47663959	123	6	Intron	TNS3	ENSG00000136205	TNS3	27.9892	38.063	↑	0.00121622	0.00401181
4065	chr18	47771499	47771690	192	8	Intron	TNS3	ENSG00000136205	TNS3	16.332	7.68266	↓	0.00127756	0.00406517
4069	chr18	48778908	48779163	256	11	Intron	IGFBP3	ENSG00000146674	IGFBP3	1.97425	14.1222	↑	0.0008221	0.0036581
4070	chr18	49130790	49130955	166	5	Intron	ENSSSCG00000016740	ENSG00000122515	ZMIZ2	13.3845	24.9462	↑	0.0066382	0.00716444
4070	chr18	49130790	49130955	166	5	Intron	MYO1G	ENSG00000136286	MYO1G	13.3845	24.9462	↑	0.0066382	0.00716444
4071	chr18	49133693	49133762	70	5	Intron	ENSSSCG00000016740	ENSG00000122515	ZMIZ2	20.5616	37.5674	↑	0.0021217	0.00452809
4071	chr18	49133693	49133762	70	5	Intron	MYO1G	ENSG00000136286	MYO1G	20.5616	37.5674	↑	0.0021217	0.00452809
4072	chr18	49187943	49188116	174	6	Intron	ENSSSCG00000016740	ENSG00000122515	ZMIZ2	14.2066	5.32041	↓	0.0027642	0.00486971
4072	chr18	49187943	49188116	174	6	Intron	OGDH	ENSG00000105953	OGDH	14.2066	5.32041	↓	0.0015385	0.00417309
4073	chr18	49188689	49188906	218	9	Intron	ENSSSCG00000016740	ENSG00000122515	ZMIZ2	51.7578	34.022	↓	0.00051927	0.00340069
4073	chr18	49188689	49188906	218	9	Intron	OGDH	ENSG00000105953	OGDH	51.7578	34.022	↓	0.00051927	0.00340069
4074	chr18	49211964	49212393	430	14	Intron	ENSSSCG00000016740	ENSG00000122515	ZMIZ2	34.7895	18.4293	↓	0.0064197	0.00702306
4074	chr18	49211964	49212393	430	14	Intron	OGDH	ENSG00000105953	OGDH	34.7895	18.4293	↓	0.0047162	0.00596717
4075	chr18	49216124	49216294	171	7	Intron	ENSSSCG00000016740	ENSG00000122515	ZMIZ2	57.7468	28.4825	↓	0.003101	0.00510008
4075	chr18	49216124	49216294	171	7	Intron	OGDH	ENSG00000105953	OGDH	57.7468	28.4825	↓	0.00130479	0.00407164
4076	chr18	49363175	49363395	221	8	Intron	NUDCD3	ENSG00000015676	NUDCD3	52.3307	35.4717	↓	0.00130479	0.00407164
4077	chr18	49377528	49377643	116	7	Intron	NUDCD3	ENSG00000015676	NUDCD3	26.1466	15.4614	↓	0.00079824	0.00364218
4078	chr18	49597776	49597875	100	5	Intron	AEBP1	ENSG00000106624	AEBP1	5.60359	14.9754	↑	0.0008785	0.00370242
4079	chr18	50140064	50140109	46	6	Intron	HECW1	ENSG00000002746	HECW1	15.4149	6.68339	↓	0.000138237	0.00303849
4089	chr18	53392403	53392533	131	8	Intron	POU6F2	ENSG00000106536	POU6F2	41.359	57.5094	↑	0.000138237	0.00303849
4092	chr18	53911911	53912027	117	10	Intron	MUC7	ENSG00000171195	MUC7	36.0217	59.1389	↑	0.0020358	0.00449556
4092	chr18	53911911	53912027	117	10	Intron	VPS41	ENSG00000006715	VPS41	36.0217	59.1389	↑	0.004457	0.00582642
4093	chr18	53961679	53961735	57	5	Intron	MUC7	ENSG00000171195	MUC7	59.2707	80.3456	↑	0.0048025	0.00601131
4093	chr18	53961679	53961735	57	5	Intron	VPS41	ENSG00000006715	VPS41	59.2707	80.3456	↑	0.0066445	0.00716726
4096	chr2	459648	459783	136	6	Intron	CARS	ENSG00000110619	CARS	36.9805	17.708	↓	0.00079885	0.00364218
4101	chr2	1572295	1572393	99	6	Intron	ENSSSCG00000012868	NA	NA	16.7133	11.5471	↓	0.00096104	0.00380628
4102	chr2	1677068	1677202	135	7	Intron	ENSSSCG00000012868	NA	NA	16.3097	29.2366	↑	0.00096104	0.00380628
4106	chr2	2708700	2708747	48	5	Intron	SAPS3	NA	NA	45.0818	27.8492	↓	0.0044447	0.005817
4107	chr2	2741224	2741444	221	14	Intron	SAPS3	NA	NA	66.3158	44.0034	↓	0.0044447	0.005817
4108	chr2	2752321	2752451	131	5	Intron	SAPS3	NA	NA	41.4864	23.1396	↓	0.0033618	0.00524134
4109	chr2	2787519	2787647	129	11	Intron	SAPS3	NA	NA	53.3366	35.4796	↓	0.0020769	0.00451039
4110	chr2	2789405	2789560	156	6	Intron	SAPS3	NA	NA	41.1668	20.5869	↓	0.0068403	0.00731506
4111	chr2	2997716	2997838	123	6	Intron	ENSSSCG00000012885	ENSG00000162337	LRP5	18.6889	8.99421	↓	0.00028465	0.00317805
4112	chr2	3002823	3003006	184	8	Intron	ENSSSCG00000012885	ENSG00000162337	LRP5	55.8962	30.9019	↓	0.0048633	0.00604349
4113	chr2	3019984	3020107	124	5	Intron	ENSSSCG00000012885	ENSG00000162337	LRP5	74.1577	45.9801	↓	0.0023418	0.00464892
4114	chr2	3094807	3094849	43	5	Intron	SUV420H1	ENSG00000110066	SUV420H1	24.6507	19.386	↓	0.0050001	0.00611913
4115	chr2	3135145	3135294	150	10	Intron	CHKA	ENSG00000110721	CHKA	29.7379	15.8824	↓	0.00153769	0.00417309
4115	chr2	3135145	3135294	150	10	Intron	TBX10	ENSG00000167800	TBX10	29.7379	15.8824	↓	0.00153769	0.00417309
4116	chr2	3135613	3135668	56	5	Intron	CHKA	ENSG00000110721	CHKA	67.1084	42.0142	↓	6.1755e-05	0.00270796
4116	chr2	3135613	3135668	56	5	Intron	TBX10	ENSG00000167800	TBX10	67.1084	42.0142	↓	0.00071532	0.0035902
4117	chr2	3165263	3165377	115	8	Intron	CHKA	ENSG00000110721	CHKA	37.7488	27.143	↓	0.0043223	0.00575615
4117	chr2	3165263	3165377	115	8	Intron	TBX10	ENSG00000167800	TBX10	37.7488	27.143	↓	0.00063969	0.00351376
4120	chr2	3716611	3716829	219	19	Intron	ENSSSCG00000012918	ENSG00000173020	ADRBK1	42.3083	18.2714	↓	0.0090014	0.00904426
4121	chr2	3729489	3729700	212	20	Intron	ENSSSCG00000012918	ENSG00000173020	ADRBK1	20.5027	7.97744	↓	0.0031436	0.0051226
4122	chr2	3746394	3746530	137	15	Intron	ENSSSCG00000012918	ENSG00000173020	ADRBK1	29.83	13.3034	↓	0.00131971	0.00407843
4123	chr2	3758480	3758572	93	6	Intron	ENSSSCG00000012918	ENSG00000173020	ADRBK1	20.5097	8.95099	↓	0.0039003	0.0055245
4126	chr2	4565644	4565824	181	10	Intron	PACS1	ENSG00000175115	PACS1	29.6736	41.4342	↑	0.0039003	0.0055245
4127	chr2	4600560	4600803	244	10	Intron	PACS1	ENSG00000175115	PACS1	32.0329	48.6218	↑	0.00053868	0.00342264
4128	chr2	4612371	4612478	108	8	Intron	PACS1	ENSG00000175115	PACS1	60.0165	46.5889	↓	0.0060792	0.00679043
4129	chr2	4641247	4641383	137	8	Intron	PACS1	ENSG00000175115	PACS1	41.8214	20.3411	↓	0.00039673	0.00331259
[truncated: 7,710 more rows]
