# Supplementary material for: Genome-wide DNA methylation changes in skeletal muscle between young and middle-aged pigs
Source: BMC Genomics. 2014 Aug 5;15(1):653. doi: 10.1186/1471-2164-15-653 (PMC4147169; doi:10.1186/1471-2164-15-653)
Supplement: Supplementary file 10 — Additional file 10: Over-represented functional gene categories for DMRs. (XLS 49 KB) [file 12864_2014_6371_MOESM10_ESM.xls]

## Sheet: Promoter
Additional file 10. Over-represented functional gene categories for DMRs.
Description	Functional category	Term	P values (Benjamini corrected)	Number of involved genes	Gene list
Genebody hypomethylated DMRs	GOTERM_MF_FAT	GO:0000166~nucleotide binding	0.0255368	164	GNA13, XRCC5, ADCY2, XRCC6, CASK, SYNCRIP, PRKG2, TTN, HIBADH, RAB1A, TPK1, ATP2B4, CRY2, DDX23, AAK1, DYNC2H1, DHX30, SAR1B, MAP2K7, MAP2K6, RAB27A, MAP2K5, CARS, PAN3, MYH1, BRAF, SUCLG2, SUCLG1, EFTUD2, MYLK4, SPAG1, WNK1, MYH4, UBE2J2, STK4, STK3, GLUL, RENBP, MYO18B, SCYL2, ATP9B, ATP9A, DLD, RAB10, MYO18A, EIF2AK3, PCCA, CHKA, ME3, PFKFB4, PFKFB2, NT5C1A, ADRBK1, UBE2QL1, ABCA1, MAPKAPK2, A…
Genebody hypomethylated DMRs	GOTERM_MF_FAT	GO:0017076~purine nucleotide binding	0.00800565	148	GNA13, XRCC5, ADCY2, XRCC6, CASK, PRKG2, TTN, RAB1A, TPK1, ATP2B4, DDX23, AAK1, DYNC2H1, SAR1B, DHX30, MAP2K7, MAP2K6, MAP2K5, RAB27A, CARS, PAN3, MYH1, BRAF, SUCLG2, SUCLG1, EFTUD2, MYLK4, SPAG1, WNK1, MYH4, UBE2J2, STK4, STK3, GLUL, RENBP, MYO18B, SCYL2, ATP9B, ATP9A, DLD, RAB10, MYO18A, EIF2AK3, PCCA, CHKA, PFKFB4, PFKFB2, ADRBK1, UBE2QL1, MAPKAPK2, ABCA1, ABCA6, CMPK1, ABCA5, GFM2, UBE2D2, DD…
Genebody hypomethylated DMRs	GOTERM_MF_FAT	GO:0032553~ribonucleotide binding	0.00210224	147	GNA13, XRCC5, ADCY2, XRCC6, CASK, PRKG2, TTN, RAB1A, TPK1, ATP2B4, DDX23, AAK1, DYNC2H1, SAR1B, DHX30, MAP2K7, MAP2K6, MAP2K5, RAB27A, CARS, PAN3, MYH1, BRAF, SUCLG2, SUCLG1, EFTUD2, MYLK4, SPAG1, WNK1, MYH4, UBE2J2, STK4, STK3, GLUL, RENBP, MYO18B, SCYL2, ATP9B, ATP9A, RAB10, MYO18A, EIF2AK3, PCCA, CHKA, PFKFB4, PFKFB2, ADRBK1, UBE2QL1, MAPKAPK2, ABCA1, ABCA6, CMPK1, ABCA5, GFM2, UBE2D2, DDX3X, …
Genebody hypomethylated DMRs	GOTERM_MF_FAT	GO:0032555~purine ribonucleotide binding	0.00210224	147	GNA13, XRCC5, ADCY2, XRCC6, CASK, PRKG2, TTN, RAB1A, TPK1, ATP2B4, DDX23, AAK1, DYNC2H1, SAR1B, DHX30, MAP2K7, MAP2K6, MAP2K5, RAB27A, CARS, PAN3, MYH1, BRAF, SUCLG2, SUCLG1, EFTUD2, MYLK4, SPAG1, WNK1, MYH4, UBE2J2, STK4, STK3, GLUL, RENBP, MYO18B, SCYL2, ATP9B, ATP9A, RAB10, MYO18A, EIF2AK3, PCCA, CHKA, PFKFB4, PFKFB2, ADRBK1, UBE2QL1, MAPKAPK2, ABCA1, ABCA6, CMPK1, ABCA5, GFM2, UBE2D2, DDX3X, …
Genebody hypomethylated DMRs	GOTERM_MF_FAT	GO:0001882~nucleoside binding	0.00123514	134	XRCC5, ADCY2, XRCC6, CASK, PRKG2, TTN, RAB1A, TPK1, ATP2B4, DDX23, AAK1, DYNC2H1, DHX30, MAP2K7, MAP2K6, MAP2K5, CARS, PAN3, MYH1, BRAF, SUCLG2, SUCLG1, MYLK4, WNK1, MYH4, UBE2J2, STK4, STK3, RENBP, MYO18B, GLUL, ATP9B, SCYL2, ATP9A, DLD, MYO18A, EIF2AK3, PCCA, CHKA, PFKFB4, PFKFB2, ADRBK1, MAPKAPK2, ABCA1, UBE2QL1, ABCA6, CMPK1, ABCA5, UBE2D2, DDX3X, KATNA1, LMTK2, DYRK2, TGFBR1, TAOK3, GARS, AT…
Genebody hypomethylated DMRs	GOTERM_MF_FAT	GO:0001883~purine nucleoside binding	0.0014397	134	XRCC5, ADCY2, XRCC6, CASK, PRKG2, TTN, RAB1A, TPK1, ATP2B4, DDX23, AAK1, DYNC2H1, DHX30, MAP2K7, MAP2K6, MAP2K5, CARS, PAN3, MYH1, BRAF, SUCLG2, SUCLG1, MYLK4, WNK1, MYH4, UBE2J2, STK4, STK3, RENBP, MYO18B, GLUL, ATP9B, SCYL2, ATP9A, DLD, MYO18A, EIF2AK3, PCCA, CHKA, PFKFB4, PFKFB2, ADRBK1, MAPKAPK2, ABCA1, UBE2QL1, ABCA6, CMPK1, ABCA5, UBE2D2, DDX3X, KATNA1, LMTK2, DYRK2, TGFBR1, TAOK3, GARS, AT…
Genebody hypomethylated DMRs	GOTERM_MF_FAT	GO:0030554~adenyl nucleotide binding	0.00127985	132	XRCC5, ADCY2, XRCC6, CASK, PRKG2, TTN, RAB1A, TPK1, ATP2B4, DDX23, AAK1, DYNC2H1, DHX30, MAP2K7, MAP2K6, MAP2K5, CARS, PAN3, MYH1, BRAF, SUCLG2, MYLK4, WNK1, MYH4, UBE2J2, STK4, STK3, MYO18B, RENBP, GLUL, ATP9B, SCYL2, ATP9A, DLD, MYO18A, EIF2AK3, PCCA, CHKA, PFKFB4, PFKFB2, ADRBK1, MAPKAPK2, ABCA1, UBE2QL1, ABCA6, CMPK1, ABCA5, UBE2D2, DDX3X, KATNA1, LMTK2, DYRK2, TGFBR1, TAOK3, GARS, ATR, ACACB…
Genebody hypomethylated DMRs	GOTERM_MF_FAT	GO:0005524~ATP binding	0.000257867	131	XRCC5, ADCY2, XRCC6, CASK, PRKG2, TTN, RAB1A, TPK1, ATP2B4, DDX23, AAK1, DYNC2H1, DHX30, MAP2K7, MAP2K6, MAP2K5, CARS, PAN3, MYH1, BRAF, SUCLG2, MYLK4, WNK1, MYH4, UBE2J2, STK4, STK3, MYO18B, RENBP, GLUL, ATP9B, SCYL2, ATP9A, MYO18A, EIF2AK3, PCCA, CHKA, PFKFB4, PFKFB2, ADRBK1, MAPKAPK2, ABCA1, UBE2QL1, ABCA6, CMPK1, ABCA5, UBE2D2, DDX3X, KATNA1, LMTK2, DYRK2, TGFBR1, TAOK3, GARS, ATR, ACACB, AK7…
Genebody hypomethylated DMRs	GOTERM_MF_FAT	GO:0032559~adenyl ribonucleotide binding	0.000269883	131	XRCC5, ADCY2, XRCC6, CASK, PRKG2, TTN, RAB1A, TPK1, ATP2B4, DDX23, AAK1, DYNC2H1, DHX30, MAP2K7, MAP2K6, MAP2K5, CARS, PAN3, MYH1, BRAF, SUCLG2, MYLK4, WNK1, MYH4, UBE2J2, STK4, STK3, MYO18B, RENBP, GLUL, ATP9B, SCYL2, ATP9A, MYO18A, EIF2AK3, PCCA, CHKA, PFKFB4, PFKFB2, ADRBK1, MAPKAPK2, ABCA1, UBE2QL1, ABCA6, CMPK1, ABCA5, UBE2D2, DDX3X, KATNA1, LMTK2, DYRK2, TGFBR1, TAOK3, GARS, ATR, ACACB, AK7…
Genebody hypomethylated DMRs	GOTERM_BP_FAT	GO:0006508~proteolysis	0.000455485	100	BTRC, PPP2R5C, VPRBP, MYLIP, USP54, HTRA1, WWP1, FBXO28, RNF149, ANAPC1, ZC3HC1, ANAPC5, UBR2, UBE2J2, BRAP, DCUN1D1, FBXO16, PSMA6, TRIM33, DLD, PSMA3, RNF139, RNF138, ASB2, ASB5, KBTBD10, ASB4, AMZ1, DERL1, ASB11, UBA5, UBE2QL1, UBE2D2, ADAM32, STAMBPL1, OTUD7B, RNF11, FBXO42, TRAF6, RNF14, HECTD1, SUGT1, AFG3L2, UBE2L3, FBXO38, NEDD4, PSMC1, FBXO31, FBXO32, SPCS2, CPB2, METAP1, HECW1, UBE2G1, …
Genebody hypomethylated DMRs	GOTERM_BP_FAT	GO:0009057~macromolecule catabolic process	2.83948e-06	87	NCBP1, HECW1, BTRC, UBE2G1, PPP2R5C, VPRBP, MYLIP, USP54, MGRN1, WWP1, FBXO28, USP12, KLHL21, E4F1, YOD1, RANBP2, RNF149, MAN2B1, USP15, ANAPC1, TBL1XR1, PAN3, ZCCHC11, ZC3HC1, ANAPC5, FBXL20, UBR2, UBE2H, UBE2J2, BRAP, USP28, DCUN1D1, PSMA6, TRIM33, FBXO16, UBE2K, MED8, PSMA3, RNF139, RNF138, ASB2, SPOPL, KBTBD10, ASB5, ASB4, USP7, OTUD5, DERL1, UBE3B, USP9X, APH1B, ASB11, UBA5, UBE3C, UBE2QL1, …
Genebody hypomethylated DMRs	GOTERM_BP_FAT	GO:0044265~cellular macromolecule catabolic process	4.56894e-07	85	NCBP1, HECW1, BTRC, UBE2G1, PPP2R5C, VPRBP, MYLIP, USP54, MGRN1, WWP1, FBXO28, USP12, KLHL21, E4F1, YOD1, RANBP2, RNF149, USP15, ANAPC1, TBL1XR1, PAN3, ZCCHC11, ZC3HC1, ANAPC5, FBXL20, UBR2, UBE2H, UBE2J2, BRAP, USP28, DCUN1D1, PSMA6, TRIM33, FBXO16, UBE2K, MED8, PSMA3, RNF139, RNF138, ASB2, SPOPL, KBTBD10, ASB5, ASB4, USP7, OTUD5, DERL1, UBE3B, USP9X, APH1B, ASB11, UBA5, UBE3C, UBE2QL1, EDEM3, U…
Genebody hypomethylated DMRs	GOTERM_BP_FAT	GO:0006793~phosphorus metabolic process	0.0411531	85	PDP1, ILKAP, NUAK1, STYX, CASK, FER, PRKG2, TTN, LATS1, DUPD1, ACVR1B, NDUFS5, KISS1R, HSF1, AAK1, MAP2K7, NDUFS1, MAP2K6, MAP2K5, PAN3, PIK3C2G, SGK3, BRAF, MYLK4, CDK8, WNK1, ATP6V1H, CDK6, DAPK2, NDUFA10, STK4, PTPDC1, STK3, ATP6V1A, PPM1D, ACVR2B, MAST2, SCYL2, UQCRH, HIPK3, DLD, LCK, RELN, EIF2AK3, MAP3K12, ACVR1, NDUFB9, C5, SSH2, HK2, ADRBK1, MAPKAPK2, TRIB2, MTMR3, IGF1R, MTM1, MAP3K3, LM…
Genebody hypomethylated DMRs	GOTERM_BP_FAT	GO:0006796~phosphate metabolic process	0.0411531	85	PDP1, ILKAP, NUAK1, STYX, CASK, FER, PRKG2, TTN, LATS1, DUPD1, ACVR1B, NDUFS5, KISS1R, HSF1, AAK1, MAP2K7, NDUFS1, MAP2K6, MAP2K5, PAN3, PIK3C2G, SGK3, BRAF, MYLK4, CDK8, WNK1, ATP6V1H, CDK6, DAPK2, NDUFA10, STK4, PTPDC1, STK3, ATP6V1A, PPM1D, ACVR2B, MAST2, SCYL2, UQCRH, HIPK3, DLD, LCK, RELN, EIF2AK3, MAP3K12, ACVR1, NDUFB9, C5, SSH2, HK2, ADRBK1, MAPKAPK2, TRIB2, MTMR3, IGF1R, MTM1, MAP3K3, LM…
Genebody hypomethylated DMRs	GOTERM_BP_FAT	GO:0030163~protein catabolic process	5.83547e-08	79	HECW1, BTRC, UBE2G1, PPP2R5C, VPRBP, MYLIP, USP54, MGRN1, WWP1, FBXO28, USP12, KLHL21, E4F1, YOD1, RANBP2, RNF149, USP15, ANAPC1, TBL1XR1, ZC3HC1, ANAPC5, FBXL20, UBR2, UBE2H, UBE2J2, BRAP, USP28, DCUN1D1, PSMA6, TRIM33, FBXO16, UBE2K, MED8, PSMA3, RNF139, RNF138, ASB2, SPOPL, KBTBD10, ASB5, ASB4, USP7, OTUD5, DERL1, UBE3B, USP9X, APH1B, ASB11, UBA5, UBE3C, UBE2QL1, EDEM3, UBE2D2, SQSTM1, STAMBPL…
Genebody hypomethylated DMRs	GOTERM_BP_FAT	GO:0044257~cellular protein catabolic process	4.27648e-08	78	HECW1, BTRC, UBE2G1, PPP2R5C, VPRBP, MYLIP, USP54, MGRN1, WWP1, FBXO28, USP12, KLHL21, E4F1, YOD1, RANBP2, RNF149, USP15, ANAPC1, TBL1XR1, ZC3HC1, ANAPC5, FBXL20, UBR2, UBE2H, UBE2J2, BRAP, USP28, DCUN1D1, PSMA6, TRIM33, FBXO16, UBE2K, MED8, PSMA3, RNF139, RNF138, ASB2, SPOPL, KBTBD10, ASB5, ASB4, USP7, OTUD5, DERL1, UBE3B, USP9X, APH1B, ASB11, UBA5, UBE3C, UBE2QL1, EDEM3, UBE2D2, SQSTM1, STAMBPL…
Genebody hypomethylated DMRs	GOTERM_BP_FAT	GO:0051603~proteolysis involved in cellular protein catabolic process	5.08543e-08	78	HECW1, BTRC, UBE2G1, PPP2R5C, VPRBP, MYLIP, USP54, MGRN1, WWP1, FBXO28, USP12, KLHL21, E4F1, YOD1, RANBP2, RNF149, USP15, ANAPC1, TBL1XR1, ZC3HC1, ANAPC5, FBXL20, UBR2, UBE2H, UBE2J2, BRAP, USP28, DCUN1D1, PSMA6, TRIM33, FBXO16, UBE2K, MED8, PSMA3, RNF139, RNF138, ASB2, SPOPL, KBTBD10, ASB5, ASB4, USP7, OTUD5, DERL1, UBE3B, USP9X, APH1B, ASB11, UBA5, UBE3C, UBE2QL1, EDEM3, UBE2D2, SQSTM1, STAMBPL…
Genebody hypomethylated DMRs	GOTERM_BP_FAT	GO:0043632~modification-dependent macromolecule catabolic process	2.97362e-08	77	HECW1, BTRC, UBE2G1, PPP2R5C, VPRBP, MYLIP, USP54, MGRN1, WWP1, FBXO28, USP12, KLHL21, E4F1, YOD1, RANBP2, RNF149, USP15, ANAPC1, TBL1XR1, ZC3HC1, ANAPC5, FBXL20, UBR2, UBE2H, UBE2J2, BRAP, USP28, DCUN1D1, PSMA6, TRIM33, FBXO16, UBE2K, MED8, PSMA3, RNF139, RNF138, ASB2, SPOPL, KBTBD10, ASB5, ASB4, USP7, OTUD5, DERL1, UBE3B, USP9X, ASB11, UBA5, UBE3C, UBE2QL1, EDEM3, UBE2D2, SQSTM1, STAMBPL1, OTUD…
Genebody hypomethylated DMRs	GOTERM_BP_FAT	GO:0019941~modification-dependent protein catabolic process	2.97362e-08	77	HECW1, BTRC, UBE2G1, PPP2R5C, VPRBP, MYLIP, USP54, MGRN1, WWP1, FBXO28, USP12, KLHL21, E4F1, YOD1, RANBP2, RNF149, USP15, ANAPC1, TBL1XR1, ZC3HC1, ANAPC5, FBXL20, UBR2, UBE2H, UBE2J2, BRAP, USP28, DCUN1D1, PSMA6, TRIM33, FBXO16, UBE2K, MED8, PSMA3, RNF139, RNF138, ASB2, SPOPL, KBTBD10, ASB5, ASB4, USP7, OTUD5, DERL1, UBE3B, USP9X, ASB11, UBA5, UBE3C, UBE2QL1, EDEM3, UBE2D2, SQSTM1, STAMBPL1, OTUD…
Genebody hypomethylated DMRs	GOTERM_BP_FAT	GO:0016310~phosphorylation	0.0385638	73	NUAK1, CASK, FER, PRKG2, TTN, LATS1, ACVR1B, NDUFS5, KISS1R, HSF1, AAK1, MAP2K7, NDUFS1, MAP2K6, MAP2K5, PAN3, PIK3C2G, SGK3, BRAF, MYLK4, CDK8, WNK1, ATP6V1H, CDK6, DAPK2, NDUFA10, STK4, STK3, ATP6V1A, ACVR2B, MAST2, SCYL2, UQCRH, HIPK3, DLD, LCK, RELN, EIF2AK3, MAP3K12, ACVR1, NDUFB9, C5, HK2, ADRBK1, MAPKAPK2, TRIB2, IGF1R, MAP3K3, LMTK2, CAMK2D, DCLK2, DYRK2, PRKAA2, MSH2, PDK3, TGFBR1, NLK, …
Genebody hypomethylated DMRs	GOTERM_MF_FAT	GO:0004672~protein kinase activity	0.00462611	60	PRKAG3, PHKB, NUAK1, CASK, FER, PRKG2, TTN, LATS1, ACVR1B, AAK1, MAP2K7, MAP2K6, MAP2K5, PAN3, SGK3, BRAF, MYLK4, CDK8, WNK1, CDK6, DAPK2, STK4, STK3, ACVR2B, CRKL, MAST2, SCYL2, HIPK3, LCK, RELN, EIF2AK3, MAP3K12, ACVR1, POLR2F, AKAP13, ADRBK1, MAPKAPK2, TRIB2, IGF1R, MAP3K3, LMTK2, CAMK2D, DCLK2, DYRK2, PRKAA2, BRD2, PDK3, TGFBR1, NLK, TAOK3, ATR, NTRK3, RPS6KA5, MNAT1, FYN, GSK3B, DYRK1A, CDC4…
Genebody hypomethylated DMRs	GOTERM_MF_FAT	GO:0019899~enzyme binding	0.00145358	56	PRKAG3, A2M, VAPB, PDLIM5, LHCGR, FER, FOXO3, SKAP1, LATS1, CTNNB1, ACVR1B, LONP2, MAPT, LUC7L2, RANBP2, MAP2K7, DLG1, ZC3HC1, MAGI2, BRAF, IPO9, RB1, MAST2, UBE2K, LCK, RNF138, MAP3K12, CAMTA2, CARHSP1, DIAPH1, PFKFB2, ABCA1, POT1, IGF1R, PPP1R3C, SORBS1, RASGRP3, SQSTM1, PAFAH1B1, RILP, TGFBR1, NLK, UBE4B, YWHAB, AKAP8L, SMAD2, SMAD1, UBE2L3, VWF, YWHAG, DUSP2, HDAC1, NEDD4, SP2, GSK3B, ATP6V0A4
Genebody hypomethylated DMRs	GOTERM_MF_FAT	GO:0008092~cytoskeletal protein binding	0.0077187	51	TLN1, TLN2, VAPB, PDLIM5, WASF2, FER, MYLIP, TTN, VCL, MAPT, SNTB1, ABRA, LMOD1, BCL7B, DLG1, RAB27A, MYH1, MYH4, SPIRE2, CTNNA1, FLNC, FARP2, MYO18B, LIMCH1, SDCBP, CLIP1, MAPRE2, DST, DIAPH1, SSH2, ARFGEF2, MYOT, CORO2B, SORBS1, MACF1, KATNA1, WIPF3, PAFAH1B1, CAP2, PTPN4, MAP1B, MYOZ1, HOMER2, CORO1C, NEB, NRAP, FYN, TMOD3, MYO19, SPTAN1, TMOD1
Genebody hypomethylated DMRs	GOTERM_MF_FAT	GO:0004674~protein serine/threonine kinase activity	0.00386975	47	PRKAG3, PHKB, NUAK1, CASK, AKAP13, ADRBK1, MAPKAPK2, PRKG2, TTN, LATS1, ACVR1B, MAP3K3, AAK1, LMTK2, CAMK2D, DCLK2, DYRK2, PRKAA2, MAP2K7, MAP2K6, MAP2K5, BRD2, SGK3, BRAF, NLK, TGFBR1, TAOK3, MYLK4, CDK8, WNK1, CDK6, ATR, DAPK2, STK4, STK3, RPS6KA5, MNAT1, ACVR2B, MAST2, GSK3B, HIPK3, DYRK1A, CDC42BPA, CIT, EIF2AK3, MAP3K12, ACVR1
Genebody hypomethylated DMRs	GOTERM_MF_FAT	GO:0000287~magnesium ion binding	0.049701	43	PDP1, ILKAP, ADCY2, NUAK1, NT5C1A, TTN, LATS1, ACVR1B, ATP2B4, MAP3K3, DYRK2, PRKAA2, SAR1B, MAP2K7, ACSL3, ZC3H12C, MAP2K5, POLK, MSH2, NLK, TGFBR1, ATP1A1, ATP1A2, FBP2, PRPSAP1, STK4, CHPT1, STK3, PGM2, RPS6KA5, PGM3, ACVR2B, PPM1D, MAST2, ATP13A1, ATP9B, ATP9A, PKM2, ATP2A1, CDC42BPA, RHEB, MAP3K12, ACVR1
Genebody hypomethylated DMRs	GOTERM_MF_FAT	GO:0016563~transcription activator activity	0.0495979	40	DCC, PPARA, RSF1, THRA, FOXK1, XRCC6, MITF, ZXDC, NFYC, FOXO3, SKAP1, CTNNB1, ARNT, TCERG1, SMARCD1, POU2F1, ABRA, RARA, NFATC4, E4F1, KDM5A, RNF14, TBL1XR1, MAML1, CREBBP, SMAD2, ARID1A, RB1, ARID1B, SMAD1, MED13, HNF4A, HDAC1, MED17, SP3, THRAP3, ZNF384, NR5A2, SRCAP, MED1
Genebody hypomethylated DMRs	GOTERM_MF_FAT	GO:0016887~ATPase activity	0.0135263	37	XRCC5, ATP1B1, RSF1, ABCF2, ATP1B4, XRCC6, ABCA1, ABCA6, ABCA5, ATP2B4, LONP2, DDX3X, DDX23, KATNA1, CHD2, DYNC2H1, CHD1, DYNC1H1, DHX30, C9ORF102, MSH2, ATP6V1H, ATP1A1, ATP1A2, MNAT1, ATP6V1A, DDX55, ATP13A1, BPTF, ATP9B, ATP9A, ATP2A1, PSMC1, ATP5A1, ATP6V0A4, KATNAL1, MYO18A
Genebody hypomethylated DMRs	GOTERM_MF_FAT	GO:0003779~actin binding	0.042621	34	TLN1, TLN2, DIAPH1, PDLIM5, SSH2, WASF2, FER, TTN, MYOT, VCL, CORO2B, MACF1, SORBS1, SNTB1, WIPF3, ABRA, BCL7B, CAP2, MYH1, MAP1B, MYH4, SPIRE2, FLNC, HOMER2, CORO1C, MYO18B, NRAP, NEB, LIMCH1, TMOD3, MYO19, DST, SPTAN1, TMOD1
Genebody hypomethylated DMRs	GOTERM_BP_FAT	GO:0006511~ubiquitin-dependent protein catabolic process	0.009676	32	USP7, DERL1, UBE2G1, BTRC, USP9X, PPP2R5C, EDEM3, USP54, UBE2D2, SQSTM1, USP12, RNF11, USP37, USP15, USP32, USP31, ANAPC1, RNF144B, TBL1XR1, ANAPC5, UBE4B, UBR2, UBE2H, UBE2L3, USP28, PSMA6, UBE2K, NEDD4, PSMD11, PSMC1, PSMA3, FBXO31
Genebody hypomethylated DMRs	GOTERM_MF_FAT	GO:0016791~phosphatase activity	0.00755911	31	PDP1, ILKAP, PFKFB4, PFKFB2, NT5C1A, SSH2, STYX, PPP3R1, ACP2, DUPD1, MTM1, MTMR3, PPP1R3C, PPP1R12A, PPP3CC, DNAJC6, PPAP2B, INPP5A, DLG1, PTPRA, PTPN4, ATP1A1, BPGM, FBP2, CDC25C, PTPDC1, PPM1D, DUSP2, LCK, PPP1R15B, SSU72
Genebody hypomethylated DMRs	GOTERM_MF_FAT	GO:0016879~ligase activity, forming carbon-nitrogen bonds	0.0191586	28	HECW1, UBE3B, UBE2G1, MYLIP, UBE3C, UBE2QL1, TTLL11, UBE2D2, WWP1, NEDD4L, TRAF6, RNF14, HECTD1, RNF144B, LRSAM1, ANAPC5, UBE4B, UBR2, UBE2J2, UBE2H, ACACB, UBE2L3, BRAP, GLUL, UBE2K, NEDD4, FAAH, ZRANB1
Genebody hypomethylated DMRs	GOTERM_MF_FAT	GO:0016881~acid-amino acid ligase activity	0.0276991	25	HECW1, UBE3B, UBE2G1, MYLIP, UBE3C, UBE2QL1, TTLL11, UBE2D2, WWP1, NEDD4L, TRAF6, RNF14, HECTD1, RNF144B, LRSAM1, ANAPC5, UBE4B, UBR2, UBE2J2, UBE2H, UBE2L3, BRAP, UBE2K, NEDD4, ZRANB1
Genebody hypomethylated DMRs	GOTERM_MF_FAT	GO:0004721~phosphoprotein phosphatase activity	0.00652914	24	PDP1, ILKAP, SSH2, PTPRA, PTPN4, STYX, PPP3R1, ACP2, CDC25C, PTPDC1, DUPD1, MTM1, MTMR3, PPM1D, PPP1R3C, DUSP2, LCK, PPP1R12A, PPP3CC, DNAJC6, PPP1R15B, PPAP2B, SSU72, DLG1
Genebody hypomethylated DMRs	GOTERM_MF_FAT	GO:0019900~kinase binding	0.0150484	24	PRKAG3, ZC3HC1, BRAF, PFKFB2, PDLIM5, RB1, FOXO3, SMAD1, FER, SKAP1, LATS1, CTNNB1, IGF1R, YWHAG, DUSP2, RASGRP3, SORBS1, SQSTM1, GSK3B, LCK, RNF138, MAP2K7, MAP3K12, DLG1
Genebody hypomethylated DMRs	GOTERM_BP_FAT	GO:0015980~energy derivation by oxidation of organic compounds	0.0107674	23	PRKAG3, OXA1L, ME3, ACO2, SUCLG2, PHKB, NDUFB9, SUCLG1, NDUFA10, NDUFS5, PPP1R3C, SLC25A13, GOT1, PPP1R2, UQCRH, GSK3B, GFPT1, DLD, NDUFV2, GYS1, NFATC4, CAT, NDUFS1
Genebody hypomethylated DMRs	GOTERM_MF_FAT	GO:0019787~small conjugating protein ligase activity	0.0268015	22	RNF144B, LRSAM1, ANAPC5, UBE2G1, UBE4B, UBR2, UBE3C, UBE2J2, UBE2H, MYLIP, UBE2QL1, UBE2L3, BRAP, UBE2D2, UBE2K, NEDD4, WWP1, ZRANB1, NEDD4L, TRAF6, RNF14, HECTD1
Genebody hypomethylated DMRs	GOTERM_MF_FAT	GO:0004842~ubiquitin-protein ligase activity	0.0165184	21	RNF144B, LRSAM1, ANAPC5, UBE2G1, UBE4B, UBR2, UBE3C, UBE2J2, UBE2H, MYLIP, UBE2QL1, UBE2L3, BRAP, UBE2D2, UBE2K, NEDD4, WWP1, ZRANB1, NEDD4L, TRAF6, HECTD1
Genebody hypomethylated DMRs	KEGG_PATHWAY	hsa04520:Adherens junction	0.0223452	16	PARD3, NLK, TGFBR1, CREBBP, WASF2, SMAD2, FER, CTNNA1, CTNNB1, VCL, FARP2, CDC42, ACVR1B, IGF1R, SORBS1, FYN
Genebody hypomethylated DMRs	GOTERM_MF_FAT	GO:0042625~ATPase activity, coupled to transmembrane movement of ions	0.0412395	13	ATP1B1, ATP1B4, ATP6V1H, ATP1A1, ATP1A2, ATP6V1A, ATP13A1, ATP2B4, ATP9B, ATP9A, ATP2A1, ATP5A1, ATP6V0A4
Genebody hypomethylated DMRs	GOTERM_MF_FAT	GO:0046332~SMAD binding	0.0427968	10	ACVR1B, TRIM33, USP9X, SMAD6, TGFBR1, CREBBP, SMAD2, SMAD1, CTNNB1, ACVR1
Genebody hypomethylated DMRs	GOTERM_MF_FAT	GO:0070410~co-SMAD binding	0.0283539	5	TRIM33, USP9X, SMAD6, SMAD2, SMAD1
Genebody hypermethylated DMRs	GOTERM_MF_FAT	GO:0030695~GTPase regulator activity	0.0318053	30	RAB3GAP1, RGL1, STARD13, ARHGAP4, ARHGAP22, EVI5, RASGRP2, GIT2, DOCK10, RAPGEF1, ARHGEF10L, SERGEF, BCR, ABR, TRIO, HERC2, PSD2, DOCK8, ARHGEF9, RGS16, TBC1D22A, DOCK4, ARHGAP25, ADAP2, RASGRF2, C6ORF170, ERC1, LRRK2, ARAP2, RAPGEFL1
Genebody hypermethylated DMRs	GOTERM_MF_FAT	GO:0005524~ATP binding	0.0318414	79	ACVRL1, PRPF4B, TRPV1, PINK1, PIP5K1C, AURKA, ACSS3, MAP3K8, PIK3C3, SLC22A4, PRKACA, AKT3, CIITA, IRAK2, BCR, LYN, NLRP9, RPS6KC1, PRKCH, ABCC10, MCM2, PRKCE, IQCA1, SRPK1, MARK1, TTF2, CAMK4, RRM1, HARS, CAMK1, PEBP1, TXK, LRRK2, SLC27A2, NEK6, PRPS2, KIF26B, FGFR1, DNAH10, KIF4A, NEK3, ERBB4, ASS1, NEK1, FARS2, CTPS2, BRSK1, DNAH8, SYN3, CKMT2, GK5, CHD6, RUNX2, MYO5C, KIF3B, SHPRH, YSK4, MAK,…
Genebody hypermethylated DMRs	GOTERM_MF_FAT	GO:0001883~purine nucleoside binding	0.0326235	85	ACOX1, ACVRL1, PRPF4B, TRPV1, DUOX2, PINK1, PIP5K1C, AURKA, ACSS3, MAP3K8, PIK3C3, SLC22A4, PRKACA, AKT3, CIITA, IRAK2, BCR, LYN, ACOXL, NLRP9, RPS6KC1, PRKCH, ABCC10, MCM2, PRKCE, IQCA1, SRPK1, MARK1, TTF2, CAMK4, RRM1, HARS, CAMK1, PEBP1, TXK, LRRK2, SLC27A2, PRPS2, NEK6, KIF26B, FGFR1, DNAH10, KIF4A, NEK3, ERBB4, ASS1, NEK1, FARS2, CTPS2, BRSK1, DNAH8, PDE1C, SYN3, CKMT2, GK5, CHD6, RUNX2, MYO…
Genebody hypermethylated DMRs	GOTERM_MF_FAT	GO:0001882~nucleoside binding	0.0332597	85	ACOX1, ACVRL1, PRPF4B, TRPV1, DUOX2, PINK1, PIP5K1C, AURKA, ACSS3, MAP3K8, PIK3C3, SLC22A4, PRKACA, AKT3, CIITA, IRAK2, BCR, LYN, ACOXL, NLRP9, RPS6KC1, PRKCH, ABCC10, MCM2, PRKCE, IQCA1, SRPK1, MARK1, TTF2, CAMK4, RRM1, HARS, CAMK1, PEBP1, TXK, LRRK2, SLC27A2, PRPS2, NEK6, KIF26B, FGFR1, DNAH10, KIF4A, NEK3, ERBB4, ASS1, NEK1, FARS2, CTPS2, BRSK1, DNAH8, PDE1C, SYN3, CKMT2, GK5, CHD6, RUNX2, MYO…
Genebody hypermethylated DMRs	GOTERM_MF_FAT	GO:0004674~protein serine/threonine kinase activity	0.0350936	31	ACVRL1, PRPF4B, NEK3, NEK1, PINK1, AURKA, BRSK1, MAP3K8, PRKACA, ATRIP, AKT3, IRAK2, YSK4, BCR, MAK, PRKCH, TRIO, RPS6KC1, OXSR1, PRKCE, MARK1, SRPK1, GTF2H1, CAMK4, CAMK1, CPNE3, MTOR, LRRK2, MYLK, NEK6, GRK1
Genebody hypermethylated DMRs	GOTERM_MF_FAT	GO:0060589~nucleoside-triphosphatase regulator activity	0.0356443	30	RAB3GAP1, RGL1, STARD13, ARHGAP4, ARHGAP22, EVI5, RASGRP2, GIT2, DOCK10, RAPGEF1, ARHGEF10L, SERGEF, BCR, ABR, TRIO, HERC2, PSD2, DOCK8, ARHGEF9, RGS16, TBC1D22A, DOCK4, ARHGAP25, ADAP2, RASGRF2, C6ORF170, ERC1, LRRK2, ARAP2, RAPGEFL1
Genebody hypermethylated DMRs	GOTERM_MF_FAT	GO:0032559~adenyl ribonucleotide binding	0.0358619	81	ACVRL1, PRPF4B, TRPV1, PINK1, PIP5K1C, AURKA, ACSS3, MAP3K8, PIK3C3, SLC22A4, PRKACA, AKT3, CIITA, IRAK2, BCR, LYN, NLRP9, RPS6KC1, PRKCH, ABCC10, MCM2, PRKCE, IQCA1, SRPK1, MARK1, TTF2, CAMK4, RRM1, HARS, CAMK1, PEBP1, TXK, LRRK2, SLC27A2, NEK6, PRPS2, KIF26B, FGFR1, DNAH10, KIF4A, NEK3, ERBB4, ASS1, NEK1, FARS2, CTPS2, BRSK1, DNAH8, PDE1C, SYN3, CKMT2, GK5, CHD6, RUNX2, MYO5C, KIF3B, SHPRH, YSK…
Genebody hypermethylated DMRs	GOTERM_MF_FAT	GO:0005085~guanyl-nucleotide exchange factor activity	0.0408094	17	SERGEF, BCR, ABR, TRIO, ARHGEF9, PSD2, DOCK8, HERC2, RGL1, DOCK4, ARHGAP4, RASGRF2, RASGRP2, DOCK10, RAPGEFL1, RAPGEF1, ARHGEF10L
Genebody hypermethylated DMRs	GOTERM_MF_FAT	GO:0004672~protein kinase activity	0.0413675	39	FGFR1, PRPF4B, ACVRL1, ERBB4, NEK3, NEK1, PINK1, AURKA, BRSK1, MAP3K8, PIK3C3, PRKACA, ATRIP, AKT3, IRAK2, YSK4, BCR, LYN, MAK, AXL, PRKCH, TRIO, RPS6KC1, OXSR1, PRKCE, SRPK1, EPHA2, MARK1, GTF2H1, CAMK4, CAMK1, TXK, CPNE3, MTOR, KCNH2, LRRK2, MYLK, NEK6, GRK1
